# Supplementary material for: 1-Benzyl-3-(1,2-diphenyl­ethen­yl)-1H-indole
Source: Acta Crystallogr Sect E Struct Rep Online. 2010 Sep 4;66(Pt 10):o2506. doi: 10.1107/S1600536810034707 (PMC2983385; doi:10.1107/S1600536810034707)
Supplement: Supplementary file 2 [file e-66-o2506-Isup2.hkl]

#
# h,k,l, Fc-squared, Fo-squared, sigma(Fo-squared) and status flag
#
data_I
_shelx_title '    new in P2(1)/n'
_shelx_refln_list_code          4
_shelx_F_calc_maximum      174.82
_exptl_crystal_F_000       816.00
_reflns_d_resolution_high  0.7475
 
loop_
 _symmetry_equiv_pos_as_xyz
 'x, y, z'
 '-x+1/2, y+1/2, -z+1/2'
 '-x, -y, -z'
 'x-1/2, -y-1/2, z-1/2'
 
_cell_length_a     9.6513
_cell_length_b    11.1857
_cell_length_c    20.0026
_cell_angle_alpha  90.000
_cell_angle_beta  101.636
_cell_angle_gamma  90.000
 
_shelx_F_squared_multiplier     1.000
 
loop_
 _refln_index_h
 _refln_index_k
 _refln_index_l
 _refln_F_squared_calc
 _refln_F_squared_meas
 _refln_F_squared_sigma
 _refln_observed_status
   2   0   0    17433.54    16821.74    184.47 o
   4   0   0     4757.11     5006.21     88.35 o
   6   0   0       21.08       31.33      4.85 o
   8   0   0      330.90      285.89     19.88 o
  10   0   0        0.02       21.20     18.85 o
  12   0   0       25.52       22.65     23.22 o
   1   1   0      617.40      538.10     18.79 o
   2   1   0      891.50      828.15     11.12 o
   3   1   0     2936.66     2721.27     28.96 o
   4   1   0       67.42       53.87      3.66 o
   5   1   0      624.69      676.38     10.90 o
   6   1   0      532.13      580.75     10.99 o
   7   1   0       52.12       52.48      5.43 o
   8   1   0       59.10       56.40      6.65 o
   9   1   0      132.89      140.45     10.58 o
  10   1   0        0.00       -5.02     11.11 o
  11   1   0        3.49        0.53     12.22 o
  12   1   0        2.93        7.59     19.30 o
   0   2   0      620.75      541.99     17.96 o
   1   2   0    10536.51    10187.79    102.42 o
   2   2   0     1733.24     1732.20     18.30 o
   3   2   0     5979.35     5929.88     51.90 o
   4   2   0      137.81      146.99      5.10 o
   5   2   0      195.05      166.67      8.55 o
   6   2   0       68.59       73.23      6.57 o
   7   2   0      345.86      335.20     12.71 o
   8   2   0        2.77        5.11      5.02 o
   9   2   0       88.45       73.94      9.32 o
  10   2   0        1.28       -1.29      8.17 o
  11   2   0       15.02       22.52      9.80 o
  12   2   0       11.63       10.97     15.28 o
   1   3   0     1702.86     1707.74     30.58 o
   2   3   0      871.38      933.10     16.49 o
   3   3   0       49.19       51.72      4.91 o
   4   3   0      107.78       97.66      4.83 o
   5   3   0      269.57      297.24      8.03 o
   6   3   0      455.67      454.00     13.06 o
   7   3   0      110.14      125.52      8.84 o
   8   3   0        8.47       14.40      6.14 o
   9   3   0        0.62       -0.47      7.82 o
  10   3   0        0.87       -8.10      8.10 o
  11   3   0        1.82       -8.20      8.20 o
  12   3   0        5.62        4.20     16.07 o
   0   4   0    16181.83    16947.38    328.10 o
   1   4   0     4002.52     3769.53     51.25 o
   2   4   0      753.25      773.08     18.16 o
   3   4   0     1972.72     2047.85     34.16 o
   4   4   0      580.81      625.02     15.92 o
   5   4   0      238.75      236.22      7.72 o
   6   4   0      421.07      409.82     13.16 o
   7   4   0       92.28      102.12      8.08 o
   8   4   0      425.36      421.55     19.26 o
   9   4   0       63.23       74.32     12.13 o
  10   4   0       18.93       15.70      9.81 o
  11   4   0        3.31       29.05     11.01 o
  12   4   0       11.48       20.49     17.10 o
   1   5   0      205.69      214.20     10.39 o
   2   5   0      592.91      662.31     18.30 o
   3   5   0      137.69      117.02      9.45 o
   4   5   0      260.67      211.19     10.83 o
   5   5   0       16.07       19.43      7.19 o
   6   5   0      291.35      291.59     14.34 o
   7   5   0      300.57      314.01     29.85 o
   8   5   0      280.10      278.23     20.89 o
   9   5   0       42.10       27.91     15.50 o
  10   5   0        0.03       -3.06     10.00 o
  11   5   0        0.03       15.76     15.91 o
   0   6   0      920.30      833.99     35.89 o
   1   6   0      811.55      805.24     25.74 o
   2   6   0      654.94      677.98     24.74 o
   3   6   0      175.84      153.78     14.11 o
   4   6   0        1.34       -3.16      6.83 o
   5   6   0       65.68       49.69     10.14 o
   6   6   0       27.65       32.43      8.95 o
   7   6   0      146.22      132.21     15.95 o
   8   6   0        6.00        7.46     11.55 o
   9   6   0       14.99        8.53     18.05 o
  10   6   0        5.73       13.37     12.87 o
  11   6   0       10.67       -0.52     15.66 o
   1   7   0      426.29      485.17     32.21 o
   2   7   0      463.66      484.40     23.59 o
   3   7   0        4.63        0.27      9.40 o
   4   7   0        0.39       -2.52      7.58 o
   5   7   0       55.82       56.07     10.96 o
   6   7   0        5.80       -0.09      8.91 o
   7   7   0        1.83        5.18      8.93 o
   8   7   0        9.92        5.50     11.53 o
   9   7   0        2.43       -3.93     11.54 o
  10   7   0        0.01       -4.67     12.43 o
  11   7   0        0.11       23.16     17.41 o
   1   8   0       98.54      117.05     21.76 o
   2   8   0       66.66       73.24     20.37 o
   3   8   0        7.42       15.44      5.11 o
   4   8   0       15.23       33.06     13.05 o
   5   8   0       34.10       17.32      9.64 o
   6   8   0      117.19      128.17     19.67 o
   7   8   0        6.83       15.21      9.82 o
   8   8   0       65.56       94.84     18.17 o
   9   8   0       27.44       28.72     15.25 o
  10   8   0        0.28        5.43     20.90 o
   1   9   0       66.81       56.32     20.13 o
   2   9   0       35.47       44.91      9.16 o
   3   9   0       12.16       -2.03     13.21 o
   4   9   0       66.04       75.69     15.10 o
   5   9   0      161.59      155.81     15.27 o
   6   9   0        0.00       -7.66      9.26 o
   7   9   0       12.64        0.03      9.94 o
   8   9   0       22.06       48.26     15.90 o
   9   9   0        0.02       11.32     30.77 o
  10   9   0        4.41       22.12     26.27 o
   0  10   0      766.57      653.58     44.47 o
   1  10   0      587.16      607.48     25.08 o
   2  10   0        7.41       10.31      8.09 o
   3  10   0        0.42        7.84     16.45 o
   4  10   0       22.06       10.93     13.14 o
   5  10   0       33.39       31.53     11.73 o
   6  10   0        0.00      -10.21     10.21 o
   7  10   0        0.07        2.53     12.88 o
   8  10   0       26.71       10.20     46.77 o
   9  10   0        2.69      -19.36     24.82 o
   1  11   0        2.05      -16.39     19.27 o
   2  11   0       41.96       43.76     22.32 o
   3  11   0       99.78      113.05     26.84 o
   4  11   0        3.51        2.20     19.21 o
   5  11   0       10.90        9.74     25.46 o
   6  11   0       13.75       -1.92     14.99 o
   7  11   0        2.71        6.51     15.46 o
   8  11   0        1.25       -5.43     29.36 o
   0  12   0        1.63       10.00     19.89 o
   1  12   0       29.56       23.18     43.46 o
   2  12   0       18.32       -0.90     12.64 o
   3  12   0        3.85       -9.92     16.00 o
   5  12   0        4.19      -13.98     18.14 o
   6  12   0        2.91      -13.81     13.81 o
   7  12   0        1.39        0.14     15.48 o
   1  13   0       48.76       27.96     23.19 o
   2  13   0       10.04       -8.46     21.23 o
   3  13   0        2.61      -21.08     21.08 o
 -11   0   1       56.53       40.11     21.61 o
  -9   0   1        0.60        1.63      9.95 o
  -7   0   1      261.90      264.55     11.25 o
  -5   0   1      483.62      539.29     11.32 o
  -3   0   1      128.93      136.55      5.94 o
   1   0   1     1748.19     1552.05     34.29 o
   3   0   1      334.56      372.66      9.50 o
   5   0   1     1438.01     1720.56     27.81 o
   7   0   1      321.60      299.23     15.09 o
   9   0   1       22.93        4.64     14.80 o
  11   0   1       18.24       36.75     22.80 o
 -12   1   1        1.30       17.75     15.40 o
 -11   1   1        4.88       -3.03     12.44 o
 -10   1   1       31.19       36.47      8.33 o
  -9   1   1       85.42       74.11      8.22 o
  -8   1   1      287.60      327.42     11.13 o
  -7   1   1        2.57       -0.94      4.37 o
  -6   1   1       24.36       24.97      3.65 o
  -5   1   1      751.37      852.19     12.32 o
  -4   1   1       85.76       93.90      4.32 o
  -3   1   1      132.79      118.26      3.90 o
  -2   1   1     2110.08     1814.01     15.80 o
  -1   1   1      151.32      170.95      3.37 o
   1   1   1      113.25       79.62      4.02 o
   2   1   1     6484.69     5985.17     61.87 o
   3   1   1        2.30        5.92      2.69 o
   4   1   1        0.36       -2.65      2.65 o
   5   1   1      150.24      170.42      6.48 o
   6   1   1      210.31      232.27      8.20 o
   7   1   1      109.74      133.30      9.65 o
   8   1   1        9.08       -1.75      4.84 o
   9   1   1       25.10       29.37      7.48 o
  10   1   1        5.99      -10.78     10.78 o
  11   1   1       15.17        3.21     23.72 o
  12   1   1       10.58       15.80     15.56 o
 -12   2   1        9.51       14.30     16.62 o
 -11   2   1        0.23        4.30      9.88 o
 -10   2   1        1.99        0.81      6.87 o
  -9   2   1       22.18       19.75      6.04 o
  -8   2   1        0.00       -4.81      4.81 o
  -7   2   1      104.97      105.01      7.80 o
  -6   2   1       16.62       21.85      4.37 o
  -5   2   1      140.20      164.17      7.76 o
  -4   2   1     4494.30     4400.33     35.42 o
  -3   2   1      256.28      259.33      6.23 o
  -2   2   1     1482.75     1408.23     13.82 o
  -1   2   1     3791.45     3585.52     53.44 o
   0   2   1     7345.21     6788.18     79.12 o
   1   2   1     8724.33     8399.53     85.73 o
   2   2   1     3434.84     3400.34     45.48 o
   3   2   1       74.82       61.05      4.98 o
   4   2   1      107.40       84.97      5.10 o
   5   2   1      108.52      111.27      6.09 o
   6   2   1       41.31       42.68      4.84 o
   7   2   1       79.35       84.14      7.42 o
   8   2   1      311.36      333.88     12.36 o
   9   2   1        9.73       -3.11      6.51 o
  10   2   1       24.79       14.12      9.20 o
  11   2   1        0.13        4.75     11.37 o
  12   2   1        1.56        1.34     15.66 o
 -12   3   1        0.08       -3.31     13.61 o
 -11   3   1        0.85        8.96      8.85 o
 -10   3   1        0.01       -4.84      8.24 o
  -9   3   1       36.99       42.00      8.36 o
  -8   3   1      403.84      396.36     13.42 o
  -7   3   1       47.94       55.20      7.28 o
  -6   3   1       14.45       20.76      5.39 o
  -5   3   1      320.25      287.68      8.03 o
  -4   3   1      925.79      902.87     13.55 o
  -3   3   1      840.56      938.22     11.18 o
  -2   3   1       11.85        8.73      2.98 o
  -1   3   1     4886.77     4993.53     75.20 o
   0   3   1    29310.92    27647.04    309.50 o
   1   3   1      781.02      759.66     11.32 o
   2   3   1      927.87      919.73     16.58 o
   3   3   1      202.25      175.49      7.30 o
   4   3   1       55.73       43.98      5.72 o
   5   3   1      827.10      821.65     13.80 o
   6   3   1       97.75       89.62      7.27 o
   7   3   1        8.06        3.45      5.64 o
   8   3   1       12.27       17.40      6.51 o
   9   3   1       20.22       16.19      9.03 o
  10   3   1       60.64       48.86     11.11 o
  11   3   1        2.97       16.12     11.66 o
  12   3   1        5.57      -13.21     13.21 o
 -12   4   1        1.50       10.45     14.54 o
 -11   4   1        2.22       -1.14      8.93 o
 -10   4   1        1.21       11.50      9.65 o
  -9   4   1       25.57       15.02      9.31 o
  -8   4   1      109.33       94.26      9.92 o
  -7   4   1      449.18      433.08     14.21 o
  -6   4   1        9.50       10.36      4.69 o
  -5   4   1        2.22        1.41      3.55 o
  -4   4   1      440.41      432.74     12.08 o
  -3   4   1       72.12       91.12      6.95 o
  -2   4   1      117.81      149.99      8.73 o
  -1   4   1     2310.40     2274.66     41.04 o
   0   4   1      221.93      243.54     15.29 o
   1   4   1       43.51       34.79      5.79 o
   2   4   1      580.69      606.95     14.11 o
   3   4   1      159.97      183.54     10.24 o
   4   4   1     1939.83     1898.31     34.16 o
   5   4   1      817.11      882.15     20.83 o
   6   4   1        8.30        6.33      4.69 o
   7   4   1      550.36      558.27     23.33 o
   8   4   1        2.89        0.40      9.51 o
   9   4   1       30.80       36.21     10.62 o
  10   4   1        1.07        6.18      9.23 o
  11   4   1        2.00        0.91      9.08 o
  12   4   1        2.73        3.98     15.86 o
 -12   5   1        0.05        8.64     24.88 o
 -11   5   1        0.99       -4.59     10.41 o
 -10   5   1        0.55        0.32     10.17 o
  -9   5   1       11.79       28.91     13.20 o
  -8   5   1       51.49       33.97     13.00 o
  -7   5   1        6.38       10.59      6.57 o
  -6   5   1       94.99       82.77      9.73 o
  -5   5   1      320.51      317.72     13.58 o
  -4   5   1       77.31      102.68      9.78 o
  -3   5   1      242.58      279.24     12.98 o
  -2   5   1     2383.40     2441.25     39.41 o
  -1   5   1     4448.20     4156.14    105.61 o
   0   5   1      515.30      563.29     15.41 o
   1   5   1     3556.18     3624.58     52.12 o
   2   5   1      321.53      334.81     13.30 o
   3   5   1       12.69        1.67      5.02 o
   4   5   1       15.06       16.04      6.11 o
   5   5   1       53.57       56.34      8.37 o
   6   5   1        4.43       11.39      7.49 o
   7   5   1       37.98       43.41     14.03 o
   8   5   1       50.25       39.24     12.72 o
   9   5   1        3.78        8.15     10.53 o
  10   5   1       10.55        4.95     10.21 o
  11   5   1       29.04       22.49     16.88 o
 -11   6   1        1.17        8.68     15.35 o
 -10   6   1       20.13       14.96     13.99 o
  -9   6   1       10.17       12.45     14.81 o
  -8   6   1       33.08       22.89     21.91 o
  -7   6   1        8.42       25.92      9.99 o
  -6   6   1       65.79       51.40     10.80 o
  -5   6   1       88.94       97.01     11.42 o
  -4   6   1       49.44       64.54      9.46 o
  -3   6   1      171.46      165.33      7.48 o
  -2   6   1       38.55       40.77      7.40 o
  -1   6   1        0.16       -3.35      8.37 o
   0   6   1      118.92      122.67      9.39 o
   1   6   1     1229.96     1359.29     34.87 o
   2   6   1       65.41       50.94      7.12 o
   3   6   1      195.45      204.04     21.97 o
   4   6   1      141.97      159.31     13.12 o
   5   6   1      238.68      254.93     13.67 o
   6   6   1       43.22       34.46     11.16 o
   7   6   1        4.45        0.63      9.83 o
   8   6   1       13.58       12.20     11.27 o
   9   6   1        0.32       13.42     13.33 o
  10   6   1        2.89       11.58     10.81 o
  11   6   1        8.57       16.22     16.81 o
 -11   7   1        3.46       15.91     22.62 o
 -10   7   1        3.10       -0.29     16.34 o
  -9   7   1        3.26       24.14     13.38 o
  -8   7   1      115.24      123.26     14.99 o
  -7   7   1      109.28      107.34     17.74 o
  -6   7   1       39.97       47.13     10.93 o
  -5   7   1        0.00       11.54     10.40 o
  -4   7   1      103.84      111.13     12.13 o
  -3   7   1        3.77        7.03      4.43 o
  -2   7   1       48.23       43.48     11.20 o
  -1   7   1      178.74      138.31     20.34 o
   0   7   1     2743.79     2739.38     82.80 o
   1   7   1        7.53       15.32     13.09 o
   2   7   1      445.42      481.86     15.92 o
   3   7   1      152.12      181.65     28.11 o
   4   7   1        2.25       -7.19      9.65 o
   5   7   1        0.17       -1.45      8.55 o
   6   7   1       10.88        1.55     11.97 o
   7   7   1      128.50      104.72     13.68 o
   8   7   1        0.21       -2.40     14.87 o
   9   7   1        2.61        7.67     12.83 o
  10   7   1       12.24        3.42     13.30 o
  11   7   1        4.48       -1.49     15.28 o
 -10   8   1       39.30       44.20     27.28 o
  -9   8   1        3.68       -8.19     12.28 o
  -8   8   1       14.80       17.18     10.84 o
  -7   8   1       16.15       -2.11      9.32 o
  -6   8   1        5.39        3.25      9.06 o
  -5   8   1        6.79       10.02     14.73 o
  -4   8   1        8.16        7.15      8.75 o
  -3   8   1       20.78       24.86     12.34 o
  -2   8   1       53.85       50.71     19.12 o
  -1   8   1       17.99       13.03     14.78 o
   0   8   1       20.65       58.96     18.52 o
   1   8   1        7.77        4.09      7.33 o
   2   8   1       84.01       83.37      9.38 o
   3   8   1        1.30       -2.67     10.32 o
   4   8   1      109.68      106.26     16.15 o
   5   8   1       22.11       14.33      9.44 o
   6   8   1        9.86       12.17      9.65 o
   7   8   1       33.84       24.96     10.99 o
   8   8   1       56.02       37.81     21.83 o
   9   8   1        1.49       24.77     14.96 o
  10   8   1       10.55       -7.36     19.77 o
 -10   9   1        3.84        9.65     24.46 o
  -9   9   1        9.81       -9.28     13.88 o
  -8   9   1       11.27       28.39     14.48 o
  -7   9   1        2.21       -9.60      9.60 o
  -6   9   1       43.42       49.63     12.07 o
  -5   9   1       42.62       40.43     11.10 o
  -4   9   1        0.06        5.27      9.22 o
  -3   9   1        0.17       -5.80      5.80 o
  -2   9   1      115.53       97.91     23.42 o
  -1   9   1        2.28        1.96     11.61 o
   0   9   1      922.35      883.10     36.84 o
   1   9   1      174.68      180.52     14.49 o
   2   9   1       15.27       25.84     16.88 o
   3   9   1        6.25       -5.81     21.76 o
   4   9   1       95.90       83.56     16.08 o
   5   9   1       18.01        6.95      9.28 o
   6   9   1        8.33       -9.13      9.13 o
   7   9   1        6.48        0.31      9.75 o
   8   9   1        0.06      -16.42     18.58 o
   9   9   1       41.31       74.93     18.83 o
  -9  10   1        2.94       -4.51     22.95 o
  -8  10   1        5.89       -9.56     14.54 o
  -7  10   1       14.52       14.53     15.05 o
  -6  10   1        7.41        5.01     10.06 o
  -5  10   1       69.59       79.69     13.78 o
  -4  10   1        0.00        1.13      9.26 o
  -3  10   1       12.84       13.89     18.49 o
  -2  10   1        8.88       25.77     18.14 o
  -1  10   1       60.74       39.17     14.38 o
   0  10   1        3.52        8.94      8.58 o
   1  10   1      154.80      206.44     16.29 o
   2  10   1        5.84       11.53     13.92 o
   3  10   1        0.09        6.50     16.00 o
   4  10   1        6.98       15.15     12.30 o
   5  10   1        4.39        8.61     10.68 o
   6  10   1       32.19       25.73     11.19 o
   7  10   1        1.33       12.76     14.59 o
   8  10   1        2.99      -12.88     12.88 o
   9  10   1        0.65      -20.72     22.77 o
  -8  11   1       20.88        9.74     16.74 o
  -7  11   1       17.18       15.74     15.00 o
  -6  11   1       24.49       -0.80     13.46 o
  -5  11   1        7.47       -9.12     13.00 o
  -4  11   1       33.96       30.56     14.60 o
  -3  11   1        1.10       10.60     18.58 o
  -2  11   1       31.06       27.17     14.07 o
  -1  11   1       40.94       20.62     13.28 o
   0  11   1       56.71       18.87     13.93 o
   1  11   1       43.78       16.59     19.42 o
   2  11   1        0.88        1.07     16.33 o
   3  11   1       16.02       15.85     18.79 o
   4  11   1        9.21       21.52     20.04 o
   5  11   1       10.66        0.14     12.11 o
   6  11   1        6.19       -9.35     13.07 o
   7  11   1        0.24        3.24     14.36 o
   8  11   1       16.03       25.17     16.39 o
  -7  12   1        0.23       14.44     16.68 o
  -6  12   1        0.41      -13.71     14.24 o
  -5  12   1        0.02      -13.57     13.57 o
  -4  12   1        2.51       48.21     21.40 o
  -3  12   1        7.78        5.53     26.61 o
  -2  12   1       15.33       -1.85     13.34 o
  -1  12   1       77.61       81.76     18.36 o
   0  12   1        3.54        0.25     21.86 o
   1  12   1      178.34      155.91     22.33 o
   2  12   1        0.00        7.33     18.49 o
   3  12   1        0.06      -16.39     16.39 o
   5  12   1        8.12       38.06     21.37 o
   6  12   1        0.00       18.78     23.59 o
   7  12   1       12.17       31.69     29.78 o
  -4  13   1       12.05      -23.22     23.22 o
  -3  13   1        4.96      -18.70     18.70 o
  -2  13   1       47.43       44.20     25.03 o
  -1  13   1        7.55       15.32     21.43 o
   0  13   1       22.11       25.80     15.68 o
   1  13   1       42.29       34.76     24.64 o
   2  13   1        0.12       17.19     25.35 o
   6  13   1        6.77        4.45     22.95 o
 -12   0   2       10.73       13.03     22.47 o
 -10   0   2        3.32      -10.46     10.46 o
  -8   0   2      147.72      162.58     11.73 o
  -6   0   2      600.88      636.29     13.48 o
  -4   0   2      434.01      429.58      9.22 o
  -2   0   2      128.10      124.15      3.80 o
   2   0   2      547.23      531.03      8.70 o
   4   0   2      404.91      457.36     11.45 o
   6   0   2       60.44       89.45      7.88 o
   8   0   2      168.64      152.97     16.63 o
  10   0   2        7.67      -14.64     14.64 o
  12   0   2        5.66      -20.87     20.87 o
 -12   1   2        4.61        3.86     13.43 o
 -11   1   2        1.06       12.35     13.48 o
 -10   1   2        6.07        3.29      7.00 o
  -9   1   2      186.83      193.38     12.11 o
  -8   1   2      365.35      363.50     11.77 o
  -7   1   2      137.86      146.10      7.04 o
  -6   1   2        4.26       -0.74      3.04 o
  -5   1   2       67.17       74.59      4.16 o
  -4   1   2      986.60      991.04     11.78 o
  -3   1   2     1465.30     1354.41     11.92 o
  -2   1   2      978.08      968.47      9.09 o
  -1   1   2     2002.97     1936.42     15.46 o
   0   1   2     2831.18     2992.01     29.09 o
   1   1   2     5933.04     5337.80     63.47 o
   2   1   2      609.21      568.60     10.61 o
   3   1   2      712.37      694.23     12.68 o
   4   1   2     4161.34     4162.26     53.34 o
   5   1   2      131.42      135.44      5.80 o
   6   1   2      188.48      208.96     12.81 o
   7   1   2       43.57       42.95      7.15 o
   8   1   2      333.65      312.89     11.74 o
   9   1   2       21.76        8.54      7.45 o
  10   1   2       14.20       19.09     13.52 o
  11   1   2        4.27      -11.84     11.84 o
  12   1   2        0.69      -12.87     16.21 o
 -12   2   2       11.75        4.82     14.45 o
 -11   2   2        3.08       13.16      9.12 o
 -10   2   2       24.26       14.95      9.08 o
  -9   2   2      106.92      104.99      8.09 o
  -8   2   2        2.03        8.54      5.49 o
  -7   2   2       34.23       26.44      5.56 o
  -6   2   2      108.52      125.07      6.03 o
  -5   2   2      499.16      516.10     11.48 o
  -4   2   2       33.55       24.65      3.04 o
  -3   2   2      580.71      519.35      7.26 o
  -2   2   2     1792.67     1631.33     14.61 o
  -1   2   2    30366.37    28992.43    275.85 o
   0   2   2     3149.24     3023.58     29.39 o
   1   2   2     9396.59     9338.40     77.25 o
   2   2   2       68.71       67.17      5.37 o
   3   2   2      175.31      196.60      8.81 o
   4   2   2      123.16      152.01      8.10 o
   5   2   2       24.24       19.31      4.60 o
   6   2   2       44.70       51.57      5.73 o
   7   2   2       76.47       79.25      7.14 o
   8   2   2       61.80       61.30      8.87 o
   9   2   2        2.83        1.03      6.56 o
  10   2   2        0.74       15.38      9.64 o
  11   2   2        3.70       12.18     15.01 o
  12   2   2        2.58       -0.63     24.33 o
 -12   3   2        2.29       -0.64     18.26 o
 -11   3   2        2.80       -8.44      8.44 o
 -10   3   2       17.70       18.19      9.64 o
  -9   3   2       52.16       39.20      8.55 o
  -8   3   2      141.50      154.78     10.49 o
  -7   3   2       23.35       17.46      6.38 o
  -6   3   2      270.36      274.79      9.09 o
  -5   3   2        8.27        9.01      3.18 o
  -4   3   2      434.44      426.51      8.09 o
  -3   3   2       16.32       11.28      3.33 o
  -2   3   2      107.62      112.53      4.55 o
  -1   3   2      207.11      227.23      9.84 o
   0   3   2       67.14       77.07      4.78 o
   1   3   2     1567.94     1426.20     17.48 o
   2   3   2        2.54        1.90      4.05 o
   3   3   2      427.45      467.28     12.79 o
   4   3   2      433.39      392.39     12.17 o
   5   3   2      794.94      813.20     13.61 o
   6   3   2      387.51      367.36     29.75 o
   7   3   2      363.95      343.32     11.68 o
   8   3   2      157.95      151.02      9.87 o
   9   3   2        4.77        4.94      8.09 o
  10   3   2        1.73       -8.05      8.05 o
  11   3   2        0.15       10.90      8.93 o
  12   3   2        3.45       17.80     17.50 o
 -12   4   2       15.36       35.60     19.96 o
 -11   4   2        0.19       -6.43      9.82 o
 -10   4   2       47.70       42.29     19.08 o
  -9   4   2        1.41      -10.46     10.46 o
  -8   4   2     1063.07     1077.15     26.51 o
  -7   4   2        1.43       -4.67      5.11 o
  -6   4   2       95.56       86.02      6.67 o
  -5   4   2        0.49       -1.75      3.78 o
  -4   4   2      710.25      733.49     13.27 o
  -3   4   2     1710.67     1762.24     22.27 o
  -2   4   2      526.80      493.90     14.21 o
  -1   4   2      812.61      817.30     16.59 o
   0   4   2     1425.02     1411.06     20.21 o
   1   4   2      254.25      222.57      6.70 o
   2   4   2      201.74      219.54      9.11 o
   3   4   2      923.57      922.99     25.08 o
   4   4   2      140.49      138.96      9.30 o
   5   4   2       11.31        9.67      7.03 o
   6   4   2      329.06      325.64     10.72 o
   7   4   2        2.73        5.98      6.42 o
   8   4   2      186.29      182.58     17.26 o
   9   4   2       10.65        2.06      8.33 o
  10   4   2        2.14       -1.08     11.39 o
  11   4   2       21.79       45.52     12.66 o
 -12   5   2       15.94       -7.44     15.83 o
 -11   5   2        4.13       -2.53     10.27 o
 -10   5   2       10.67       28.05     13.34 o
  -9   5   2       12.27       16.06     21.89 o
  -8   5   2      205.14      202.19     19.27 o
  -7   5   2       48.46       47.66      7.00 o
  -6   5   2      596.59      588.45     21.55 o
  -5   5   2       28.50       24.57     16.98 o
  -4   5   2      220.16      236.97      8.15 o
  -3   5   2       25.25       35.77      4.21 o
  -2   5   2      752.82      760.51     19.20 o
  -1   5   2      366.91      355.41     19.10 o
   0   5   2      194.38      248.99      9.01 o
   1   5   2       84.74       88.49      5.93 o
   2   5   2       28.49       28.91      3.54 o
   3   5   2       84.48       88.80      9.33 o
   4   5   2      121.34      128.70     14.34 o
   5   5   2        0.01        3.93      6.55 o
   6   5   2      706.97      685.25     23.51 o
   7   5   2       29.39       33.70     22.32 o
   8   5   2       10.59       -1.93     15.60 o
   9   5   2        1.05       10.85      9.45 o
  10   5   2       27.26       19.50     10.45 o
  11   5   2        0.75        2.64     27.22 o
 -11   6   2        7.49       33.05     16.89 o
 -10   6   2       13.59       13.13     12.86 o
  -9   6   2      386.10      376.68     26.13 o
  -8   6   2      247.25      239.83     17.56 o
  -7   6   2      262.81      279.38     17.56 o
  -6   6   2      163.37      162.72     15.74 o
  -5   6   2        1.33       -5.03      8.27 o
  -4   6   2        7.04        7.01      8.89 o
  -3   6   2      164.03      159.22     10.42 o
  -2   6   2      317.43      313.63     14.04 o
  -1   6   2        5.71       20.28      9.34 o
   0   6   2     3821.26     3892.64     56.62 o
   1   6   2      106.87      102.93      8.89 o
   2   6   2      465.41      477.81     22.02 o
   3   6   2       75.74       91.83     10.52 o
   4   6   2       20.79       33.05     11.88 o
   5   6   2       79.16       75.32      9.65 o
   6   6   2       70.07       86.02     12.03 o
   7   6   2       76.67       66.67     14.06 o
   8   6   2        6.60        4.57     11.41 o
   9   6   2      113.41      113.13     17.61 o
  10   6   2        0.88       -1.35      9.85 o
  11   6   2        0.24       -0.43     15.39 o
 -11   7   2       12.35        4.75     20.66 o
 -10   7   2        1.51      -11.65     12.66 o
  -9   7   2        0.38       -5.53     11.74 o
  -8   7   2       22.44       35.38     11.36 o
  -7   7   2        0.82        6.94     10.87 o
  -6   7   2       54.62       54.67     16.87 o
  -5   7   2        0.58       -2.52      8.54 o
  -4   7   2        2.27       -4.78      7.79 o
  -3   7   2       51.79       53.23      6.56 o
  -2   7   2       69.26       62.55     11.71 o
  -1   7   2      111.26      108.07     11.15 o
   0   7   2      227.45      237.68     14.11 o
   1   7   2        0.45       -4.21      5.95 o
   2   7   2       96.16      106.47     13.88 o
   3   7   2      136.59      148.89     24.97 o
   4   7   2       49.86       62.79     20.74 o
   5   7   2      209.88      238.03     16.31 o
   6   7   2      108.85      109.11     13.60 o
   7   7   2       96.15      117.22     16.79 o
   8   7   2        2.86        2.84     11.09 o
   9   7   2       19.30        6.42     12.90 o
  10   7   2        0.82        1.01     22.68 o
 -10   8   2        6.78      -13.42     13.42 o
  -9   8   2        2.99       -6.67     12.68 o
  -8   8   2        9.14        2.27     14.97 o
  -7   8   2        5.50       19.41     10.63 o
  -6   8   2       81.59       55.21     11.64 o
  -5   8   2       68.60       75.27     11.93 o
  -4   8   2       18.21       28.49      9.81 o
  -3   8   2      137.05      201.81     29.30 o
  -2   8   2      330.92      311.86     19.02 o
  -1   8   2      101.07      114.78     12.61 o
   0   8   2     1317.73     1286.93     33.97 o
   1   8   2       41.21       27.87     15.14 o
   2   8   2       56.62       67.93     10.33 o
   3   8   2       54.66       37.07     12.35 o
   4   8   2       60.38       54.08     14.31 o
   5   8   2       14.60       16.01     13.27 o
   6   8   2       61.74       75.90     12.84 o
   7   8   2        0.04       -2.67      9.22 o
   8   8   2        6.74        0.70     17.46 o
   9   8   2       14.30       14.49     14.20 o
  10   8   2        3.40       29.75     26.75 o
 -10   9   2        1.54        9.86     25.77 o
  -9   9   2        0.00      -11.25     19.07 o
  -8   9   2        7.27       13.42     13.06 o
  -7   9   2       20.90       19.38     11.37 o
  -6   9   2       30.74       37.66     16.89 o
  -5   9   2       18.21        5.01     13.91 o
  -4   9   2       53.62       35.11     10.19 o
  -3   9   2      159.84      158.29     18.75 o
  -2   9   2        1.25       38.80     19.86 o
  -1   9   2        3.90       16.53      8.61 o
   0   9   2      196.55      195.41     17.04 o
   1   9   2      495.81      519.46     22.16 o
   2   9   2       64.24       70.04      9.31 o
   3   9   2       11.16       -0.91     11.32 o
   4   9   2       36.35       27.72     14.34 o
   5   9   2        0.60       21.38     13.02 o
   6   9   2       13.22        5.35      9.80 o
   7   9   2        1.60       -1.47      9.99 o
   8   9   2       32.82       27.30     15.19 o
   9   9   2        4.07       12.81     15.46 o
  -9  10   2        2.96       -6.53     22.19 o
  -8  10   2       42.49       15.82     15.84 o
  -7  10   2        1.43       -7.72     12.79 o
  -6  10   2       42.57       54.62     15.51 o
  -5  10   2       10.97        7.51     10.18 o
  -4  10   2        0.58        8.36      9.65 o
  -3  10   2       33.43       37.41     21.29 o
  -2  10   2       73.69       75.41     15.85 o
  -1  10   2       15.64       14.72     13.33 o
   0  10   2       18.34       15.50     10.28 o
   1  10   2      115.91       82.01     12.45 o
   2  10   2        9.55       13.66      7.91 o
   3  10   2        3.94        7.66     17.52 o
   4  10   2        3.25        5.24     11.88 o
   5  10   2        2.42       14.43     10.44 o
   6  10   2       63.46       56.34     18.60 o
   7  10   2       13.57        1.80     12.72 o
   8  10   2        2.23        4.59     31.04 o
   9  10   2        2.10      -21.85     23.54 o
  -8  11   2        0.00       -6.40     14.66 o
  -7  11   2        4.13       11.40     15.42 o
  -6  11   2        5.47       13.71     15.00 o
  -5  11   2        0.48        9.80     12.59 o
  -4  11   2        0.21       16.15     12.95 o
  -3  11   2        1.75      -11.26     12.12 o
  -2  11   2        1.20       -8.09     12.17 o
  -1  11   2       61.27       83.28     26.48 o
   0  11   2        0.88       -1.40     12.58 o
   1  11   2       31.04       59.88     22.65 o
   2  11   2        7.85       16.92     19.03 o
   3  11   2        0.03       15.91     19.21 o
   4  11   2       44.23       32.86     22.77 o
   5  11   2       11.45       28.29     15.37 o
   6  11   2        0.55       -4.12     13.67 o
   7  11   2       16.25       27.10     16.26 o
   8  11   2        3.77      -22.41     22.41 o
  -7  12   2        1.31       -4.00     15.43 o
  -6  12   2        0.96       -2.90     14.19 o
  -5  12   2       13.91       -6.20     18.08 o
  -4  12   2        2.77      -12.71     30.89 o
  -3  12   2        0.16      -16.86     16.86 o
  -2  12   2        1.46       -3.71     12.53 o
  -1  12   2        5.48        9.10     15.54 o
   0  12   2        0.02      -12.87     12.87 o
   1  12   2       56.32       66.68     23.48 o
   2  12   2        0.36       -3.74     18.14 o
   3  12   2        0.15       21.34     18.61 o
   5  12   2        3.00       19.86     21.02 o
   6  12   2        0.70        0.27     15.55 o
   7  12   2        8.41        4.35     16.46 o
  -3  13   2        0.63       10.09     22.89 o
  -2  13   2        0.31        2.94     19.44 o
  -1  13   2        0.00        6.83     18.23 o
   0  13   2       11.28       37.70     22.62 o
   1  13   2       22.85      -20.04     20.04 o
   5  13   2        9.13       28.05     23.99 o
 -11   0   3        1.55        4.99     15.38 o
  -9   0   3       79.94       54.09     12.73 o
  -7   0   3       26.37       32.56      6.44 o
  -5   0   3      114.29      144.03      9.18 o
  -3   0   3      147.30      115.56      4.33 o
  -1   0   3     3294.12     3053.97     32.22 o
   1   0   3     1916.08     1924.66     33.77 o
   3   0   3       66.44       62.41      5.25 o
   5   0   3       54.18       72.40      5.94 o
   7   0   3       49.38       45.28     11.71 o
   9   0   3       14.23       19.98     16.71 o
  11   0   3        1.46        7.18     21.23 o
 -12   1   3        0.15       -2.58     14.83 o
 -11   1   3       12.52       -0.97     11.14 o
 -10   1   3        9.50        7.76      6.56 o
  -9   1   3      230.01      246.45     12.79 o
  -8   1   3      164.41      163.09      8.73 o
  -7   1   3      330.26      348.63      9.78 o
  -6   1   3      555.42      544.43      9.49 o
  -5   1   3      785.55      843.09     11.58 o
  -4   1   3       16.50       18.56      2.65 o
  -3   1   3      989.53      978.29      8.77 o
  -2   1   3     9369.57     8612.55     53.83 o
  -1   1   3       93.15       87.20      2.57 o
   0   1   3      818.28      721.87      8.76 o
   1   1   3       26.48       37.21      4.68 o
   2   1   3     2022.52     1920.54     34.18 o
   3   1   3     1091.13     1106.10     14.43 o
   4   1   3       68.93       63.73      4.54 o
   5   1   3      575.25      626.63     12.36 o
   6   1   3       31.30       39.67      6.82 o
   7   1   3       33.00       38.57      7.20 o
   8   1   3       15.29        9.51      6.34 o
   9   1   3      149.48      128.11     10.98 o
  10   1   3       33.39       40.49     14.88 o
  11   1   3        7.79        8.10     17.10 o
  12   1   3        0.06       -6.64     16.28 o
 -12   2   3       21.52        6.39     14.21 o
 -11   2   3        3.91        1.12      8.83 o
 -10   2   3        2.76       14.21      8.89 o
  -9   2   3        0.05       -0.88      5.17 o
  -8   2   3      468.17      482.16     13.21 o
  -7   2   3        3.03        0.34      4.84 o
  -6   2   3      334.90      329.00      8.12 o
  -5   2   3       69.78       63.20      4.01 o
  -4   2   3      345.51      351.86      6.29 o
  -3   2   3       33.00       36.37      3.02 o
  -2   2   3      374.55      384.28      7.14 o
  -1   2   3     1284.67     1226.67     13.06 o
   0   2   3      306.52      287.80      6.29 o
   1   2   3       16.73       15.02      3.19 o
   2   2   3     2585.50     2542.64     36.80 o
   3   2   3        5.57        4.83      4.03 o
   4   2   3     2673.59     2812.97     34.30 o
   5   2   3       12.55       13.45      4.00 o
   6   2   3       35.39       38.89      6.90 o
   7   2   3       93.28       87.29      9.00 o
   8   2   3      146.46      142.34      9.76 o
   9   2   3       11.28        9.68      7.80 o
  10   2   3        0.02        1.71      9.28 o
  11   2   3        0.21       16.26     14.80 o
  12   2   3        0.00        5.78     31.93 o
 -12   3   3        1.76        7.21     17.23 o
 -11   3   3        0.55       -0.95      9.38 o
 -10   3   3        9.76        8.79     10.97 o
  -9   3   3      162.20      165.74     10.89 o
  -8   3   3       46.86       36.44      6.66 o
  -7   3   3       88.10       96.45      8.34 o
  -6   3   3       92.10      103.19      6.56 o
  -5   3   3      530.28      575.24      9.98 o
  -4   3   3      742.84      695.79     10.01 o
  -3   3   3       13.21       13.58      3.23 o
  -2   3   3       87.77       91.51      4.63 o
  -1   3   3     2773.68     2680.65     27.69 o
   0   3   3      552.69      604.57      8.91 o
   1   3   3      808.27      844.79     10.99 o
   2   3   3      101.44       88.80      4.50 o
   3   3   3      244.89      274.30     10.32 o
   4   3   3      154.79      149.43     13.27 o
   5   3   3      383.76      356.70     10.62 o
   6   3   3      296.20      273.65     14.03 o
   7   3   3      561.63      575.07     14.62 o
   8   3   3        0.44        1.66      5.71 o
   9   3   3        6.52        8.44      8.22 o
  10   3   3       11.79       11.30      8.79 o
  11   3   3        1.95        3.85     11.78 o
  12   3   3       27.79       63.90     20.05 o
 -12   4   3       10.09       14.00     15.09 o
 -11   4   3        0.25       -1.65      9.80 o
 -10   4   3        1.92        4.57      9.87 o
  -9   4   3       79.93       67.67     25.81 o
  -8   4   3       96.32      111.35      9.60 o
  -7   4   3       31.79       26.59      5.96 o
  -6   4   3       22.69       11.41      5.42 o
  -5   4   3        0.25       -2.06      3.26 o
  -4   4   3       60.22       61.38      4.74 o
  -3   4   3       53.35       63.38      4.51 o
  -2   4   3        2.32        0.74      3.60 o
  -1   4   3      279.76      323.16     13.30 o
   0   4   3        9.02       10.94      5.19 o
   1   4   3     1457.14     1358.62     18.31 o
   2   4   3       32.94       31.35      6.26 o
   3   4   3       67.34       66.52      6.86 o
   4   4   3       23.41       15.73      5.81 o
   5   4   3      259.67      264.74      8.60 o
   6   4   3       57.80       70.90     10.88 o
   7   4   3        0.45        4.48      5.84 o
   8   4   3       28.84       37.92     10.07 o
   9   4   3        1.31       -7.63      7.63 o
  10   4   3        0.23       -0.12     16.53 o
  11   4   3        1.20        0.95     14.65 o
 -12   5   3        3.19       14.60     16.74 o
 -11   5   3        5.40        0.96     22.88 o
 -10   5   3       10.09       34.13     25.53 o
  -9   5   3        5.99       21.55     13.11 o
  -8   5   3       61.47       67.80     11.63 o
  -7   5   3       50.05       46.20      8.19 o
  -6   5   3        1.36       -8.39      8.39 o
  -5   5   3       46.75       48.35      5.82 o
  -4   5   3      373.82      359.19      9.82 o
  -3   5   3       36.58       23.68      4.82 o
  -2   5   3       31.98       23.65      5.71 o
  -1   5   3        0.05        1.46      5.99 o
   0   5   3      461.59      468.78     18.62 o
   1   5   3      392.20      448.12     16.75 o
   2   5   3     1227.29     1291.42     18.43 o
   3   5   3      162.47      161.87     11.32 o
   4   5   3       16.43       11.09      7.56 o
   5   5   3      104.13      109.73     11.17 o
   6   5   3      663.40      647.65     23.07 o
   7   5   3      674.02      697.55     29.22 o
   8   5   3      107.31       99.64     17.60 o
   9   5   3       22.30       22.34     15.04 o
  10   5   3        2.28        4.07      9.29 o
  11   5   3        4.24       19.78     16.63 o
 -11   6   3       13.31       49.95     18.12 o
 -10   6   3       23.23        7.13     13.17 o
  -9   6   3       41.35       35.69     19.21 o
  -8   6   3      101.88       79.77     12.73 o
  -7   6   3       16.30       21.94     16.78 o
  -6   6   3       56.30       67.84     11.17 o
  -5   6   3        3.49        2.90      4.37 o
  -4   6   3       12.67        7.45      5.37 o
  -3   6   3        6.61        8.57      4.23 o
  -2   6   3       64.62       48.15      7.07 o
  -1   6   3      146.45      150.45     10.85 o
   0   6   3      405.88      380.96     13.47 o
   1   6   3     1140.84     1154.67     26.85 o
   2   6   3       71.01       80.63      6.28 o
   3   6   3       60.08       54.07      9.65 o
   4   6   3       62.22       48.21     10.11 o
   5   6   3      347.10      337.54     15.24 o
   6   6   3       32.80       34.51     12.68 o
   7   6   3       49.93       33.55     12.05 o
   8   6   3       62.62       42.92     12.82 o
   9   6   3        0.57       -2.88     10.37 o
  10   6   3        5.73       -9.45     14.43 o
  11   6   3        0.82       -2.31     17.60 o
 -11   7   3       19.62       24.94     24.55 o
 -10   7   3        0.01       -5.70     12.85 o
  -9   7   3        0.97       12.58      9.88 o
  -8   7   3        8.34       10.77     10.37 o
  -7   7   3        5.28        1.32      8.64 o
  -6   7   3        0.15        5.59      8.58 o
  -5   7   3       68.58       65.77     17.12 o
  -4   7   3       64.41       75.71      9.32 o
  -3   7   3      145.94      140.90      7.58 o
  -2   7   3        0.37       -6.39      6.39 o
  -1   7   3      397.73      375.55     20.34 o
   0   7   3       75.10       72.80      9.68 o
   1   7   3       29.79       32.54      7.43 o
   2   7   3        4.24        3.40      4.77 o
   3   7   3       63.23       55.03     13.16 o
   4   7   3       18.17       32.37     10.66 o
   5   7   3        0.03        6.28      9.27 o
   6   7   3       13.66        6.24     13.67 o
   7   7   3        6.23       -7.87     13.39 o
   8   7   3        2.50      -10.95     10.95 o
   9   7   3        9.82      -10.72     11.58 o
  10   7   3        1.75       -1.11     13.55 o
 -10   8   3        0.19       17.52     14.58 o
  -9   8   3        6.77       20.72     17.86 o
  -8   8   3       13.27       26.90     11.64 o
  -7   8   3       47.86       50.97     12.14 o
  -6   8   3       13.07       19.83      9.66 o
  -5   8   3        0.04        3.80      8.77 o
  -4   8   3        5.45        5.32     10.90 o
  -3   8   3        3.65       10.76      8.38 o
  -2   8   3       72.37       87.95     10.42 o
  -1   8   3       39.42       47.37     12.88 o
   0   8   3       26.03       14.21     17.90 o
   1   8   3       62.67       53.99      9.08 o
   2   8   3        0.23        1.03      5.47 o
   3   8   3        0.17       -2.11     10.71 o
   4   8   3       90.11       86.00     16.18 o
   5   8   3       21.64       25.53     10.43 o
   6   8   3        0.41        8.15      9.49 o
   7   8   3        3.72        6.13     26.76 o
   8   8   3        2.07       -7.35     12.20 o
   9   8   3       13.11        1.22     14.47 o
  10   8   3        4.74        7.24     28.41 o
 -10   9   3       21.14        5.25     25.00 o
  -9   9   3       47.88       70.57     19.14 o
  -8   9   3        2.29       -4.27     21.40 o
  -7   9   3       48.61       50.46     12.82 o
  -6   9   3        0.19        1.65      9.54 o
  -5   9   3       74.85       77.61     12.84 o
  -4   9   3       49.82       46.19      6.35 o
  -3   9   3        6.46       -2.49     10.78 o
  -2   9   3      122.67       95.52     15.58 o
  -1   9   3       21.10       22.20     10.51 o
   0   9   3      244.00      207.93     29.79 o
   1   9   3       79.73       74.57     11.30 o
   2   9   3        5.95      -16.21     16.21 o
   3   9   3       52.39       41.51     13.75 o
   4   9   3       63.78       47.32     15.34 o
   5   9   3       16.82       21.26     13.60 o
   6   9   3        9.87       14.33     11.26 o
   7   9   3       12.77       -1.82     13.19 o
   8   9   3       13.38       43.88     17.01 o
   9   9   3        3.38       -0.42     26.12 o
  -9  10   3        4.42      -11.61     15.15 o
  -8  10   3        1.49       -8.38     14.06 o
  -7  10   3        2.21        2.90     13.57 o
  -6  10   3       24.98       58.17     21.55 o
  -5  10   3       42.99       38.89     11.81 o
  -4  10   3        3.91        2.72      9.08 o
  -3  10   3        9.15      -13.50     22.38 o
  -2  10   3      101.50       96.54     25.32 o
  -1  10   3       65.73       58.38     18.27 o
   0  10   3      189.32      164.62     15.70 o
   1  10   3       36.37       41.48     10.23 o
   2  10   3        1.72        1.90     14.81 o
   3  10   3        1.88       -2.73     16.95 o
   4  10   3       10.77        7.36     12.97 o
   5  10   3       63.00       63.64     17.16 o
   6  10   3        1.91       31.42     14.31 o
   7  10   3       11.14       -7.87     13.31 o
   8  10   3        3.89      -13.12     13.12 o
  -8  11   3       16.14        2.08     16.06 o
  -7  11   3        0.96        2.39     14.35 o
  -6  11   3        0.78        4.55     13.63 o
  -5  11   3        5.95        2.51     12.24 o
  -4  11   3        1.79       -9.38      9.42 o
  -3  11   3        0.23        2.61     12.71 o
  -2  11   3       33.01       32.48     14.59 o
  -1  11   3      227.69      231.81     22.55 o
   0  11   3       14.00       56.76     21.20 o
   1  11   3       45.32       22.68     19.39 o
   2  11   3       22.99       -2.94     16.74 o
   3  11   3       10.40      -15.41     15.41 o
   4  11   3       15.49       42.01     23.07 o
   5  11   3        6.39        0.16     13.74 o
   6  11   3        0.26       -4.10     13.32 o
   7  11   3        0.63        8.35     15.23 o
   8  11   3        0.38      -16.18     23.22 o
  -7  12   3       13.50       13.90     17.08 o
  -6  12   3        5.70      -13.76     13.76 o
  -4  12   3        0.34       -4.36     18.79 o
  -3  12   3        0.95       21.23     19.50 o
  -2  12   3        1.28      -11.81     11.81 o
  -1  12   3        3.96        4.08     13.07 o
   0  12   3        6.04       26.32     15.40 o
   1  12   3       17.38       39.04     20.78 o
   2  12   3        1.76       -4.45     15.17 o
   5  12   3        5.10       45.12     22.80 o
   6  12   3        2.93       -5.66     17.65 o
   7  12   3        0.68       -9.59     21.43 o
  -3  13   3        8.66       -0.45     18.73 o
  -2  13   3        0.09       20.39     20.48 o
  -1  13   3       15.47       23.72     21.20 o
   0  13   3       15.67       41.98     20.48 o
   5  13   3        1.58       63.50     26.63 o
 -12   0   4        9.39       12.11     19.18 o
 -10   0   4        2.83       -2.87     10.42 o
  -8   0   4       21.11       14.36      9.01 o
  -6   0   4        9.48        9.64      4.49 o
  -4   0   4       47.71       52.31      4.00 o
  -2   0   4    16340.45    14851.99    141.86 o
   0   0   4    24448.18    22538.89    252.47 o
   2   0   4      721.58      745.36     12.98 o
   4   0   4     2221.52     2503.34     41.92 o
   6   0   4        0.33        3.71      5.25 o
   8   0   4       81.15       95.71     22.06 o
  10   0   4       14.86       11.73     18.32 o
  12   0   4       20.51       46.58     27.52 o
 -12   1   4        6.44       26.66     20.04 o
 -11   1   4        0.01       -9.82      9.82 o
 -10   1   4       13.54        5.96      7.34 o
  -9   1   4        2.37       -1.96      6.50 o
  -8   1   4       13.68        1.52      5.41 o
  -7   1   4       53.93       67.84      5.78 o
  -6   1   4      214.66      247.64      7.14 o
  -5   1   4      145.50      156.26      4.77 o
  -4   1   4      306.04      291.66      5.56 o
  -3   1   4      100.17      105.93      3.29 o
  -2   1   4     7468.75     7093.25     50.33 o
  -1   1   4      869.59      846.86      9.01 o
   0   1   4     2787.57     2707.15     26.02 o
   1   1   4       34.65       22.52      3.19 o
   2   1   4      676.66      654.69     13.70 o
   3   1   4      796.45      780.49     14.22 o
   4   1   4       34.61       54.88      4.32 o
   5   1   4      333.36      340.82      9.24 o
   6   1   4        7.96        4.61      6.07 o
   7   1   4        5.32       12.35      6.08 o
   8   1   4       22.28       26.93      7.32 o
   9   1   4       12.27       29.19     13.45 o
  10   1   4        2.30       13.16     12.99 o
  11   1   4        3.93       26.27     14.55 o
  12   1   4        0.27        7.01     16.52 o
 -12   2   4        0.00       24.19     15.25 o
 -11   2   4       21.06       12.66      9.65 o
 -10   2   4        6.22       -3.93      7.82 o
  -9   2   4      142.08      129.73     11.53 o
  -8   2   4        0.17       -5.11      5.11 o
  -7   2   4      108.38      117.40      7.63 o
  -6   2   4      124.34      120.91      5.24 o
  -5   2   4       64.43       68.08      3.56 o
  -4   2   4      160.98      166.33      4.92 o
  -3   2   4      734.51      704.77      8.96 o
  -2   2   4      953.82      806.27      9.12 o
  -1   2   4     3832.95     3633.58     27.56 o
   0   2   4      489.08      470.78      8.13 o
   1   2   4      388.26      392.72     11.34 o
   2   2   4       36.96       29.58      5.03 o
   3   2   4       19.24       16.47      5.18 o
   4   2   4       86.92      105.30     10.38 o
   5   2   4       62.92       67.59      5.47 o
   6   2   4       23.61       28.64      6.47 o
   7   2   4      231.50      240.72     12.14 o
   8   2   4        3.91        8.76      7.23 o
   9   2   4        0.78       -2.23      7.14 o
  10   2   4        0.03        2.34      7.46 o
  11   2   4        0.25       -7.97     14.08 o
  12   2   4        0.92       -1.38     16.27 o
 -12   3   4        0.44       15.47     13.99 o
 -11   3   4        6.79       -0.04      9.50 o
 -10   3   4        3.33       16.52      9.50 o
  -9   3   4      242.43      209.56     11.46 o
  -8   3   4       87.77       85.93      7.63 o
  -7   3   4        2.14        0.54      4.50 o
  -6   3   4      390.77      407.51     11.99 o
  -5   3   4       69.61       59.64      4.06 o
  -4   3   4      133.65      131.25      4.95 o
  -3   3   4      142.83      143.47      5.19 o
  -2   3   4       33.30       34.06      3.04 o
  -1   3   4      326.10      319.79      6.66 o
   0   3   4     1487.99     1445.84     15.95 o
   1   3   4      602.12      537.79      8.79 o
   2   3   4      164.34      153.85      6.53 o
   3   3   4      948.60      907.15     15.96 o
   4   3   4        0.03       -4.17      5.37 o
   5   3   4       92.97      116.19      6.80 o
   6   3   4        5.00        5.69      6.07 o
   7   3   4       26.43       26.60      8.34 o
   8   3   4       11.41       16.44      7.95 o
   9   3   4       21.48       34.51      9.32 o
  10   3   4        0.06        8.86      8.85 o
  11   3   4        1.88        5.91      8.60 o
 -12   4   4        0.51       12.07     15.32 o
 -11   4   4       15.84       15.63     14.50 o
 -10   4   4      104.48      107.35     14.52 o
  -9   4   4       22.57        3.59     12.25 o
  -8   4   4      363.67      354.20     13.29 o
  -7   4   4       31.78       38.21      6.87 o
  -6   4   4       33.38       35.41      6.17 o
  -5   4   4       18.15       20.45      4.07 o
  -4   4   4      122.28      134.57      6.33 o
  -3   4   4      131.87      139.40      5.90 o
  -2   4   4      121.04      139.23      6.01 o
  -1   4   4        0.01       -1.89      3.40 o
   0   4   4      126.44      145.53      5.22 o
   1   4   4      838.23      828.40     11.93 o
   2   4   4      774.95      857.59     14.11 o
   3   4   4      109.08      120.90      8.39 o
   4   4   4      218.36      192.89      7.77 o
   5   4   4        1.12       -1.22      6.61 o
   6   4   4      609.99      607.50     35.72 o
   7   4   4      146.27      148.40      9.75 o
   8   4   4        0.15        9.05     11.24 o
   9   4   4        3.84        2.04      8.60 o
  10   4   4        0.57       -2.22      8.62 o
  11   4   4        3.31       28.92     17.27 o
 -12   5   4       15.33       27.34     17.43 o
 -11   5   4        0.04       10.64     11.93 o
 -10   5   4       11.51        9.77     13.14 o
  -9   5   4       23.17       24.82     15.64 o
  -8   5   4       57.00       61.07     11.57 o
  -7   5   4        5.28        3.25     15.81 o
  -6   5   4      113.42      129.33     12.16 o
  -5   5   4      130.21      138.86     11.67 o
  -4   5   4      249.34      266.96      8.39 o
  -3   5   4      138.05      127.77      5.98 o
  -2   5   4        1.98        1.94      3.84 o
  -1   5   4        0.24        0.76      4.34 o
   0   5   4      357.86      319.95      9.94 o
   1   5   4      342.05      330.52      9.14 o
   2   5   4      167.40      157.98      9.22 o
   3   5   4        6.48        9.06      6.77 o
   4   5   4       83.63       79.72     10.47 o
   5   5   4      109.87      123.18     11.84 o
   6   5   4      193.17      208.06     17.65 o
   7   5   4       24.28       32.35     11.97 o
   8   5   4       91.12       90.88     14.62 o
   9   5   4        0.03        2.76      8.39 o
  10   5   4        4.35       12.72     10.13 o
  11   5   4        0.07        4.59     14.30 o
 -11   6   4        7.55       37.41     24.88 o
 -10   6   4        3.13      -11.56     12.32 o
  -9   6   4       37.95       23.29     11.09 o
  -8   6   4       13.93        8.29      9.62 o
  -7   6   4        4.46        3.91      8.24 o
  -6   6   4        6.36       24.59      9.51 o
  -5   6   4        5.91       -2.45      5.06 o
  -4   6   4        5.06        6.62      5.23 o
  -3   6   4      132.94      133.84      6.92 o
  -2   6   4       16.63       15.78      4.66 o
  -1   6   4      375.60      411.45     18.59 o
   0   6   4       90.83       99.02      8.10 o
   1   6   4       65.32       68.34      8.11 o
   2   6   4      251.06      262.88      9.33 o
   3   6   4        5.98       -3.49      7.44 o
   4   6   4        0.08        3.34      8.06 o
   5   6   4      115.80      116.42     12.78 o
   6   6   4      204.88      185.99     17.81 o
   7   6   4        4.96       -1.81     10.49 o
   8   6   4        0.14       13.16     11.70 o
   9   6   4        5.60       -5.88      8.22 o
  10   6   4        4.16       -4.96      9.55 o
  11   6   4        2.67       -3.34     16.88 o
 -11   7   4        0.55        7.72     23.78 o
 -10   7   4        2.13       21.65     14.97 o
  -9   7   4       74.14       94.68     17.16 o
  -8   7   4        1.72       -8.93      8.93 o
  -7   7   4        1.14       12.81      9.83 o
  -6   7   4        2.41        8.41      9.12 o
  -5   7   4       27.56       30.90      6.14 o
  -4   7   4       12.53       11.53      5.63 o
  -3   7   4       13.97       14.86      5.00 o
  -2   7   4       53.36       61.85      8.37 o
  -1   7   4      270.58      272.89     15.65 o
   0   7   4        4.62        1.19      7.28 o
   1   7   4        3.94        0.14      5.80 o
   2   7   4       11.27        6.55      5.18 o
   3   7   4       72.05       78.51     11.42 o
   4   7   4       23.87       29.22     10.54 o
   5   7   4        2.30       -5.50     10.90 o
   6   7   4       95.07      111.74     16.21 o
   7   7   4       35.11       44.00     13.89 o
   8   7   4        9.56        9.87     12.08 o
   9   7   4        9.38       -5.40     11.39 o
  10   7   4        0.02        3.00     21.52 o
 -10   8   4        0.31       21.61     15.35 o
  -9   8   4       55.64       36.48     50.82 o
  -8   8   4        1.36       -1.52     12.79 o
  -7   8   4       46.25       34.67     14.24 o
  -6   8   4        0.59        4.70      8.75 o
  -5   8   4       11.71       11.34      6.72 o
  -4   8   4       26.81       20.66      6.17 o
  -3   8   4        2.74       -7.06      7.06 o
  -2   8   4        8.17        7.03      8.87 o
  -1   8   4      105.78      113.28     13.33 o
   0   8   4       69.46       81.82     10.95 o
   1   8   4       84.27       80.81     10.24 o
   2   8   4        0.74        6.15      6.27 o
   3   8   4       45.88       46.46     13.52 o
   4   8   4        0.26       -9.71     10.22 o
   5   8   4       42.31       15.57     13.27 o
   6   8   4        8.70        8.92      9.86 o
   7   8   4        3.07       24.26     12.66 o
   8   8   4       11.06       18.29     29.52 o
   9   8   4       16.22        2.51     13.68 o
  10   8   4        2.86       21.37     27.25 o
 -10   9   4        0.03       -4.19     23.81 o
  -9   9   4        1.79        8.37     15.29 o
  -8   9   4        0.64        0.59     12.50 o
  -7   9   4       51.21       49.82     16.82 o
  -6   9   4       13.09       -1.41      9.87 o
  -5   9   4       13.43       -2.61      8.91 o
  -4   9   4        0.77       -5.20      5.20 o
  -3   9   4        5.38       12.45      8.93 o
  -2   9   4       10.45       11.25     11.29 o
  -1   9   4       70.88       76.36     12.70 o
   0   9   4       82.45       82.70     20.66 o
   1   9   4       92.18      102.07     11.99 o
   2   9   4       29.89       29.75      7.74 o
   3   9   4        9.02        1.54     19.34 o
   4   9   4       49.05       36.77     18.98 o
   5   9   4        4.86        4.15     13.31 o
   6   9   4        0.55       -8.84      9.08 o
   7   9   4        0.16        7.51     13.60 o
   8   9   4        3.46        2.99     13.95 o
   9   9   4        2.91        9.89     26.12 o
  -9  10   4       11.19       11.85     16.72 o
  -8  10   4       25.78       21.84     17.99 o
  -7  10   4       40.55       19.65     15.15 o
  -6  10   4        0.05       -8.08      8.08 o
  -5  10   4        1.72        2.97      8.75 o
  -4  10   4       19.96       20.02      6.04 o
  -3  10   4       48.28       33.07     14.06 o
  -2  10   4       36.20       25.05     14.40 o
  -1  10   4       84.11       54.24     19.80 o
   0  10   4        6.35        0.13      9.18 o
   1  10   4       11.78        1.62      8.23 o
   2  10   4        1.07      -12.62     12.62 o
   3  10   4       17.61       32.77     20.63 o
   4  10   4       14.60       23.30     14.78 o
   5  10   4       80.65       33.83     16.49 o
   6  10   4        4.47        4.36     12.94 o
   7  10   4       36.87       36.58     36.16 o
   8  10   4        4.23        1.15     14.61 o
  -8  11   4        0.32       21.02     16.76 o
  -7  11   4        6.84        7.18     14.02 o
  -6  11   4        0.19        4.41     13.23 o
  -5  11   4        1.86       -1.73     17.49 o
  -4  11   4        0.54      -14.23     14.23 o
  -3  11   4        6.94       13.64     10.65 o
  -2  11   4       17.21       20.71     13.69 o
  -1  11   4        0.92        6.04     12.92 o
   0  11   4       27.78       14.99     16.36 o
   1  11   4        2.96      -13.83     13.83 o
   2  11   4        0.81      -14.58     14.58 o
   3  11   4       13.64       22.80     19.80 o
   4  11   4        3.62       58.39     23.63 o
   5  11   4       21.12       24.94     23.07 o
   6  11   4        0.08        4.34     14.15 o
   7  11   4        6.84      -13.65     13.65 o
  -7  12   4        5.09       -1.57     22.21 o
  -6  12   4        0.00       11.93     22.71 o
  -4  12   4       10.36        2.58     17.72 o
  -3  12   4        0.11      -16.24     16.24 o
  -2  12   4       23.71        8.40     24.95 o
  -1  12   4        5.91       26.48     15.84 o
   0  12   4       16.42       -4.54     15.79 o
   1  12   4       41.21       15.88     20.19 o
   2  12   4        2.57       -7.99     17.40 o
   6  12   4       10.56      -14.49     14.49 o
  -3  13   4        0.06       13.21     19.74 o
  -2  13   4        0.12       -4.13     18.08 o
  -1  13   4        2.32       13.24     17.46 o
   0  13   4       26.40       50.68     22.24 o
   5  13   4       10.86       12.26     23.81 o
 -11   0   5        3.07       29.42     19.77 o
  -9   0   5      275.97      234.89     18.45 o
  -7   0   5       21.12       15.90      6.49 o
  -5   0   5      613.84      643.46     11.60 o
  -3   0   5      937.76      877.31     13.06 o
  -1   0   5      656.59      669.49     12.88 o
   1   0   5      200.97      161.74      5.76 o
   3   0   5     4444.20     4674.89     60.45 o
   5   0   5     1256.51     1255.84     46.79 o
   7   0   5      120.04      102.42     20.72 o
   9   0   5        1.89       -4.99     15.62 o
  11   0   5       30.02       73.12     27.28 o
 -12   1   5        0.01        9.82     13.50 o
 -11   1   5        0.05        3.00     12.17 o
 -10   1   5        0.07       -5.96      6.95 o
  -9   1   5       39.58       41.15      7.30 o
  -8   1   5       71.62       64.89      6.84 o
  -7   1   5      188.50      170.12      7.95 o
  -6   1   5        1.87        3.29      3.46 o
  -5   1   5      109.80      107.56      4.48 o
  -4   1   5      656.59      628.68      8.99 o
  -3   1   5     1052.80     1105.95     11.60 o
  -2   1   5     3136.71     2979.29     24.09 o
  -1   1   5    30562.89    28610.29    247.70 o
   0   1   5     1916.59     1705.27     18.87 o
   1   1   5       28.99       31.54      4.49 o
   2   1   5      621.17      587.82     13.05 o
   3   1   5      493.71      497.03     15.14 o
   4   1   5      361.92      381.22     18.24 o
   5   1   5      115.72      121.63      8.30 o
   6   1   5        1.10       -1.83      4.94 o
   7   1   5       86.19       92.50      8.09 o
   8   1   5       29.12       25.38      7.13 o
   9   1   5       30.72       28.99     13.37 o
  10   1   5       11.10        2.77     13.00 o
  11   1   5        0.00       -0.46     14.48 o
 -12   2   5        8.22       -9.84     12.56 o
 -11   2   5        0.19        9.21      9.86 o
 -10   2   5        0.02       -7.65      7.65 o
  -9   2   5       18.93       19.38      6.81 o
  -8   2   5       40.60       57.59      6.55 o
  -7   2   5      165.04      195.68      9.04 o
  -6   2   5      249.24      245.58      7.96 o
  -5   2   5        3.35        4.76      2.68 o
  -4   2   5      428.82      471.56      7.64 o
  -3   2   5     2195.59     2177.17     19.88 o
  -2   2   5      323.93      327.22      6.87 o
  -1   2   5     3774.33     3627.89     29.54 o
   0   2   5      551.87      571.04      9.42 o
   1   2   5      359.73      358.41      7.32 o
   2   2   5        0.57        2.64      4.54 o
   3   2   5       42.93       38.62      6.39 o
   4   2   5        2.45        7.53      3.40 o
   5   2   5        2.97       -4.51      4.51 o
   6   2   5       49.35       54.59      7.22 o
   7   2   5       21.42       18.45      6.71 o
   8   2   5       99.60      102.95     10.52 o
   9   2   5        4.89       -7.12     10.51 o
  10   2   5       16.16       22.28      8.92 o
  11   2   5        2.03       10.82     14.71 o
 -12   3   5        1.21       20.19     29.51 o
 -11   3   5        1.56        1.01      9.60 o
 -10   3   5        0.73       -6.90     13.77 o
  -9   3   5       18.30       16.88      7.31 o
  -8   3   5      120.63       98.46      8.56 o
  -7   3   5      136.02      148.02      8.05 o
  -6   3   5        3.87        3.95      3.50 o
  -5   3   5      217.65      215.58      8.52 o
  -4   3   5      229.24      231.34      6.37 o
  -3   3   5        0.45       -0.84      2.38 o
  -2   3   5      101.42       78.10      3.52 o
  -1   3   5       32.19       27.65      2.88 o
   0   3   5      277.12      258.36      5.76 o
   1   3   5      934.34      964.34     13.82 o
   2   3   5       24.46       29.89      4.38 o
   3   3   5       19.50       18.87      4.84 o
   4   3   5       40.64       31.64      7.21 o
   5   3   5      300.16      288.48     12.60 o
   6   3   5       65.39       44.43      7.78 o
   7   3   5      162.60      172.87     12.77 o
   8   3   5        0.76       -2.64      7.30 o
   9   3   5       20.80       30.22      8.85 o
  10   3   5       14.33        8.76      8.60 o
  11   3   5       25.57       44.62      9.82 o
 -12   4   5        0.15        7.92     13.61 o
 -11   4   5        1.74        8.44     10.06 o
 -10   4   5        1.80        9.18      9.53 o
  -9   4   5       90.70       91.92     16.15 o
  -8   4   5      108.94      107.26      7.89 o
  -7   4   5        8.27       22.94      6.46 o
  -6   4   5        5.72       -4.57      4.57 o
  -5   4   5      241.13      218.46      7.41 o
  -4   4   5       22.92       35.80      4.63 o
  -3   4   5       24.62       33.22      3.67 o
  -2   4   5        0.07       -3.69      3.69 o
  -1   4   5       53.88       60.63      4.49 o
   0   4   5       59.70       60.41      4.10 o
   1   4   5       48.84       61.61      4.82 o
   2   4   5        1.22        8.91      3.63 o
   3   4   5      441.18      439.51     11.41 o
   4   4   5       31.18       14.90      5.41 o
   5   4   5       99.90       82.45     10.06 o
   6   4   5      314.41      300.84     16.18 o
   7   4   5      136.86      146.26      9.44 o
   8   4   5       21.43        7.31      8.11 o
   9   4   5        5.22       15.24      9.21 o
  10   4   5        0.20       -7.70      7.70 o
  11   4   5        0.29       12.29     15.89 o
 -12   5   5        0.00       10.95     21.20 o
 -11   5   5       16.81       16.83     22.09 o
 -10   5   5       49.27       80.26     16.94 o
  -9   5   5       10.00       -6.25     10.85 o
  -8   5   5      103.66       98.16     13.01 o
  -7   5   5        4.82       -3.37      7.97 o
  -6   5   5        0.11       -5.31      5.31 o
  -5   5   5       88.62       94.19      8.05 o
  -4   5   5      560.90      592.91     12.45 o
  -3   5   5      380.79      375.24      8.92 o
  -2   5   5        1.36        4.31      3.88 o
  -1   5   5      502.99      483.53     10.85 o
   0   5   5      200.42      201.05      7.48 o
   1   5   5      916.58     1011.37     14.71 o
   2   5   5      110.34      107.53      6.55 o
   3   5   5       37.93       39.14      4.66 o
   4   5   5       78.41       66.74     12.55 o
   5   5   5      112.09      124.98     21.29 o
   6   5   5      303.38      237.41     18.59 o
   7   5   5        6.37       -9.51      9.51 o
   8   5   5       57.17       63.83     15.02 o
   9   5   5        0.90       -3.85      7.95 o
  10   5   5        1.39       12.71      9.67 o
  11   5   5        0.00      -13.51     33.78 o
 -11   6   5        0.00      -18.26     18.26 o
 -10   6   5        1.23       14.33     15.33 o
  -9   6   5       32.92       36.03     11.81 o
  -8   6   5        1.67       -2.82      9.51 o
  -7   6   5      109.94      109.34     13.31 o
  -6   6   5       17.22        4.90      9.62 o
  -5   6   5        2.57        5.35      5.43 o
  -4   6   5        0.26        3.62      5.32 o
  -3   6   5        1.12        0.16      3.81 o
  -2   6   5      287.09      265.51      9.30 o
  -1   6   5       20.65       19.71      5.86 o
   0   6   5       52.60       57.57      6.77 o
   1   6   5       64.79       76.44      8.48 o
   2   6   5       38.55       38.38      5.39 o
   3   6   5      105.42      133.64     12.37 o
   4   6   5       99.71       82.84     11.67 o
   5   6   5        2.93        9.59     10.94 o
   6   6   5        0.52        9.41     10.90 o
   7   6   5       37.93        4.31     10.75 o
   8   6   5        1.88      -10.85     10.85 o
   9   6   5        1.79        9.44     15.70 o
  10   6   5        2.11        6.80     14.82 o
 -11   7   5        0.53       -7.42     22.65 o
 -10   7   5        2.12        6.38     13.58 o
  -9   7   5       40.43       47.40     17.17 o
  -8   7   5       77.14       83.44     13.86 o
  -7   7   5       64.56       76.39     12.42 o
  -6   7   5        9.73       -0.15      7.82 o
  -5   7   5       50.22       49.83      7.18 o
  -4   7   5        0.80       -3.69      8.47 o
  -3   7   5       11.27       14.21      5.24 o
  -2   7   5       33.17       35.57      7.83 o
  -1   7   5        9.47        7.54      7.00 o
   0   7   5        0.00        2.62      7.82 o
   1   7   5       48.38       45.99      7.41 o
   2   7   5        0.67        2.24      5.06 o
   3   7   5      106.42      127.76     13.30 o
   4   7   5       61.36       51.98     14.61 o
   5   7   5       63.75       86.30     24.02 o
   6   7   5       36.55       43.03     13.14 o
   7   7   5       44.48       55.03     14.31 o
   8   7   5        7.36        9.13     12.49 o
   9   7   5        0.78        6.71     13.39 o
  10   7   5        0.75       24.84     17.37 o
 -10   8   5       12.40       -3.12     27.12 o
  -9   8   5        1.07       -4.10     13.36 o
  -8   8   5        0.72        6.28     10.72 o
  -7   8   5        7.16        2.99     11.50 o
  -6   8   5       59.86       79.21     15.77 o
  -5   8   5      131.51      142.56      9.46 o
  -4   8   5       42.69       33.99      6.39 o
  -3   8   5      293.48      274.94     16.75 o
  -2   8   5       20.62       25.61      7.88 o
  -1   8   5      108.72      115.50     12.34 o
   0   8   5        0.44       -1.85     19.18 o
   1   8   5        5.90       -5.21     15.20 o
   2   8   5       14.56       14.96     11.96 o
   3   8   5        5.37       -2.78     10.83 o
   4   8   5       10.14        4.83     11.54 o
   5   8   5       55.24       76.51     16.58 o
   6   8   5        4.11        5.24     11.77 o
   7   8   5       13.76        0.71     17.92 o
   8   8   5        1.21       13.72     13.65 o
   9   8   5        4.19       38.83     28.26 o
 -10   9   5        0.12       20.69     24.85 o
  -9   9   5        0.61      -11.38     13.18 o
  -8   9   5        7.53       -4.82     17.63 o
  -7   9   5        0.54       15.86     10.55 o
  -6   9   5       48.67       45.86     11.80 o
  -5   9   5       24.06        8.55      5.61 o
  -4   9   5       24.93       22.06      6.17 o
  -3   9   5       46.90       36.09      9.89 o
  -2   9   5      608.31      567.58     37.26 o
  -1   9   5      402.33      384.54     21.02 o
   0   9   5      567.88      595.09     24.39 o
   1   9   5        0.59        2.00      7.70 o
   2   9   5        0.23        5.18     10.64 o
   3   9   5        5.27       13.91     12.45 o
   4   9   5       37.16       58.71     16.25 o
   5   9   5        0.21       14.49     13.71 o
   6   9   5       12.07       13.69     13.28 o
   7   9   5        3.61      -10.63     20.68 o
   8   9   5       19.54      -11.13     14.75 o
   9   9   5        0.04       23.27     30.52 o
  -9  10   5        8.42       29.67     17.62 o
  -8  10   5        1.71        1.13     14.85 o
  -7  10   5       12.64        4.56     13.48 o
  -6  10   5       12.96        2.82      9.96 o
  -5  10   5       14.71       15.07      8.46 o
  -4  10   5       28.43       22.06      7.18 o
  -3  10   5        3.10       -3.84      8.78 o
  -2  10   5       20.03       24.44     13.12 o
  -1  10   5       26.98       34.94     17.10 o
   0  10   5       18.18       18.33      9.87 o
   1  10   5       12.07       18.19     15.75 o
   2  10   5        7.78       18.14     18.35 o
   3  10   5       33.12       55.04     22.89 o
   4  10   5       30.78       29.36     14.83 o
   5  10   5       30.39       35.06     16.99 o
   6  10   5       13.62       14.50     14.90 o
   7  10   5        8.09       18.54     14.53 o
   8  10   5        4.78       13.33     29.30 o
  -8  11   5        2.91      -14.84     14.84 o
  -7  11   5        8.32       18.22     14.97 o
  -6  11   5        5.11        6.53     12.07 o
  -5  11   5        1.60       -1.43     11.80 o
  -4  11   5        6.59       -5.58      9.24 o
  -3  11   5       13.54        2.83      9.60 o
  -2  11   5       52.89       31.11     13.88 o
  -1  11   5        1.85       30.40     17.19 o
   0  11   5        1.25        4.45     16.09 o
   1  11   5       10.15        1.54     16.06 o
   2  11   5       14.35       26.18     19.86 o
   3  11   5       44.06       84.70     27.61 o
   4  11   5        1.01       47.20     25.00 o
   5  11   5        0.01       13.42     22.89 o
   6  11   5        1.40        3.84     14.77 o
   7  11   5        0.00      -13.40     13.40 o
  -7  12   5        7.20       11.25     22.47 o
  -6  12   5       15.41       54.65     25.32 o
  -3  12   5        1.90       -4.81     16.62 o
  -2  12   5        3.19       16.68     13.35 o
  -1  12   5        3.98        4.62     12.65 o
   0  12   5       45.15       94.76     24.91 o
   1  12   5        0.12       23.90     19.86 o
   2  12   5       11.64        8.16     17.54 o
   6  12   5        1.84       32.77     18.26 o
  -2  13   5        2.45        4.22     20.01 o
  -1  13   5        0.32        9.53     18.58 o
   0  13   5        5.80        4.96     19.12 o
 -12   0   6       31.07       31.44     21.40 o
 -10   0   6        8.58       12.41     14.90 o
  -8   0   6      220.22      218.76     13.39 o
  -6   0   6     1248.26     1312.00     48.10 o
  -4   0   6       34.37       22.83      3.96 o
  -2   0   6     7353.52     7145.73     73.32 o
   0   0   6     1061.16     1030.50     30.40 o
   2   0   6      363.34      425.83      9.85 o
   4   0   6      677.06      726.61     31.82 o
   6   0   6        0.29      -11.28     11.28 o
   8   0   6        7.40      -13.66     13.66 o
  10   0   6       80.02      118.66     27.19 o
 -12   1   6        1.09       18.54     12.94 o
 -11   1   6        0.35       -6.89     15.62 o
 -10   1   6       29.22       32.87     10.36 o
  -9   1   6       28.44       16.08      6.80 o
  -8   1   6        1.02       -6.19      6.19 o
  -7   1   6       25.83       28.18      5.86 o
  -6   1   6      121.84      130.41      5.36 o
  -5   1   6      185.32      210.96      6.99 o
  -4   1   6       33.39       41.81      3.45 o
  -3   1   6        0.23        1.92      2.69 o
  -2   1   6      416.98      367.34      6.64 o
  -1   1   6     1003.77      957.46     11.71 o
   0   1   6      467.56      408.35      8.73 o
   1   1   6      958.67      931.48     10.57 o
   2   1   6      312.46      270.52      9.33 o
   3   1   6      277.96      288.18     10.85 o
   4   1   6        5.94        9.92      4.30 o
   5   1   6        1.20        0.44      5.04 o
   6   1   6       19.07       19.01      5.78 o
   7   1   6      354.96      331.70     13.08 o
   8   1   6       14.87       29.12     12.20 o
   9   1   6        2.52        7.35     12.13 o
  10   1   6       20.95       43.31     15.97 o
  11   1   6        2.25       14.63     20.26 o
 -12   2   6        3.47      -16.57     28.62 o
 -11   2   6        2.79       14.65     11.70 o
 -10   2   6        6.61        9.62      9.63 o
  -9   2   6        7.63       17.52      7.42 o
  -8   2   6      136.85      124.26      8.46 o
  -7   2   6        6.98       -0.45      5.12 o
  -6   2   6       22.89       22.37      3.67 o
  -5   2   6       76.98       76.24      4.63 o
  -4   2   6        1.68        1.45      2.68 o
  -3   2   6     1195.15     1063.62     11.77 o
  -2   2   6      228.80      223.04      4.89 o
  -1   2   6       39.30       45.20      2.75 o
   0   2   6        1.93       -0.41      2.11 o
   1   2   6      187.69      156.91      7.65 o
   2   2   6       91.07       88.73      4.43 o
   3   2   6      888.89     1018.59     18.75 o
   4   2   6      119.15      112.96      6.65 o
   5   2   6       19.70       17.45      5.73 o
   6   2   6        3.07        4.22      5.76 o
   7   2   6       61.83       63.52      8.76 o
   8   2   6        0.64        3.82      7.16 o
   9   2   6        5.32        3.36      9.43 o
  10   2   6        4.87       23.02     14.47 o
  11   2   6        4.04       -4.82     14.48 o
 -12   3   6        0.86       18.38     15.00 o
 -11   3   6        8.25        8.40      9.85 o
 -10   3   6       24.23       16.09     10.03 o
  -9   3   6       39.09       13.12     12.18 o
  -8   3   6       68.48       72.79      7.08 o
  -7   3   6      133.39      134.60      9.93 o
  -6   3   6       20.88       18.74      3.84 o
  -5   3   6      747.57      797.02     12.21 o
  -4   3   6      735.91      761.72     10.67 o
  -3   3   6      513.69      471.21      8.90 o
  -2   3   6       19.01       26.72      3.18 o
  -1   3   6     2038.80     2231.70     22.15 o
   0   3   6      139.41      138.91      4.82 o
   1   3   6        0.45       -0.79      2.54 o
   2   3   6       81.59       80.94      5.86 o
   3   3   6        1.28        5.22      4.17 o
   4   3   6       35.82       52.42     10.57 o
   5   3   6      248.31      236.45      7.84 o
   6   3   6      194.21      207.22     11.62 o
   7   3   6      171.01      166.66     12.23 o
   8   3   6        1.47       -7.73      7.73 o
   9   3   6       21.06       21.82      8.75 o
  10   3   6       25.52       33.88     14.62 o
  11   3   6        1.01        6.33     24.08 o
 -12   4   6        4.78       18.79     14.97 o
 -11   4   6       18.14       21.70     10.92 o
 -10   4   6       11.98       -3.52     12.15 o
  -9   4   6       16.29       48.28     14.38 o
  -8   4   6      219.56      214.00     14.46 o
  -7   4   6      117.16      127.13      7.41 o
  -6   4   6      230.33      268.85      9.37 o
  -5   4   6       27.22       24.30      5.52 o
  -4   4   6     1122.83     1119.10     13.77 o
  -3   4   6      113.23      111.77      6.18 o
  -2   4   6     2787.31     2725.48     27.71 o
  -1   4   6      558.16      548.96      9.16 o
   0   4   6     1522.26     1466.35     16.22 o
   1   4   6       97.48      109.92      5.58 o
   2   4   6      129.32      157.25      7.65 o
   3   4   6       34.30       29.91      6.68 o
   4   4   6       32.93       35.10      7.79 o
   5   4   6      100.52      123.82     10.34 o
   6   4   6      112.96       97.28     13.39 o
   7   4   6       52.55       60.13     10.02 o
   8   4   6       23.95       22.55      8.62 o
   9   4   6        4.53        8.78     12.14 o
  10   4   6       26.03       56.28     12.28 o
  11   4   6        5.22       18.67     17.05 o
 -12   5   6        0.00        5.98     14.58 o
 -11   5   6        0.08      -13.48     14.57 o
 -10   5   6        0.04       22.21     13.79 o
  -9   5   6        9.83       28.52     10.67 o
  -8   5   6      137.66      166.01     14.77 o
  -7   5   6        0.31       -2.06      7.63 o
  -6   5   6        0.05        4.99      6.19 o
  -5   5   6       23.92       28.74      6.58 o
  -4   5   6      219.36      219.43      7.17 o
  -3   5   6        0.52        1.30      3.47 o
  -2   5   6       51.01       62.01      5.50 o
  -1   5   6      104.79       94.61      5.26 o
   0   5   6        2.12        0.49      3.31 o
   1   5   6      256.10      262.34      7.78 o
   2   5   6       21.90        5.97      7.79 o
   3   5   6       66.63       68.83      8.92 o
   4   5   6       19.79       27.10      6.48 o
   5   5   6       64.88       79.60     10.71 o
   6   5   6      113.59       93.34     13.89 o
   7   5   6      145.12      135.50     27.19 o
   8   5   6       23.48       24.10      9.75 o
   9   5   6        0.26        4.38      8.84 o
  10   5   6        7.41       22.39     10.25 o
 -11   6   6        0.55      -14.42     14.42 o
 -10   6   6        0.03       17.15     13.78 o
  -9   6   6       24.47       35.43     11.85 o
  -8   6   6      204.00      206.48     16.82 o
  -7   6   6       39.30       39.83      7.52 o
  -6   6   6       28.84       18.37      6.79 o
  -5   6   6       10.75        4.53      5.78 o
  -4   6   6       42.64       44.17      6.11 o
  -3   6   6       57.40       59.02      5.37 o
  -2   6   6        3.96        1.57      4.30 o
  -1   6   6      452.86      439.07     12.37 o
   0   6   6       76.89       73.15      7.45 o
   1   6   6        1.32        3.87      5.23 o
   2   6   6       57.52       58.56      8.02 o
   3   6   6       44.69       37.53      9.40 o
   4   6   6       16.97       32.30     12.03 o
   5   6   6       33.60       26.33     20.07 o
   6   6   6       36.91       27.14     11.81 o
   7   6   6        2.20       -9.81      9.88 o
   8   6   6        1.04       -7.68     10.20 o
   9   6   6        0.82       10.84     10.10 o
  10   6   6        2.48       -8.02     14.53 o
 -11   7   6        1.04       38.41     24.85 o
 -10   7   6        2.32       12.69     22.87 o
  -9   7   6        2.76       13.97     10.78 o
  -8   7   6        9.55        6.29     10.13 o
  -7   7   6       49.32       54.38     11.83 o
  -6   7   6       10.32       -3.98      5.94 o
  -5   7   6      381.15      351.50     15.09 o
  -4   7   6       43.25       45.28      6.33 o
  -3   7   6      310.89      313.25     11.83 o
  -2   7   6       73.38       81.15     10.59 o
  -1   7   6       23.42       26.14      6.13 o
   0   7   6       59.04       58.81      7.95 o
   1   7   6        5.81       12.06      8.15 o
   2   7   6       55.36       50.08      6.57 o
   3   7   6        4.47       -5.06      8.51 o
   4   7   6      294.03      314.50     23.54 o
   5   7   6      107.09      160.19     28.47 o
   6   7   6        0.81       -9.64      9.64 o
   7   7   6       64.58       46.69     14.21 o
   8   7   6       14.15      -10.97     10.97 o
   9   7   6        9.21       26.33     11.74 o
  10   7   6        0.77       -0.70     16.55 o
 -10   8   6        2.04        8.95     15.09 o
  -9   8   6        5.23        7.28     23.72 o
  -8   8   6        5.01       18.47     11.11 o
  -7   8   6       24.34       23.58     10.93 o
  -6   8   6        7.00        2.74      6.16 o
  -5   8   6       56.66       72.88      8.76 o
  -4   8   6        6.21        1.72      5.36 o
  -3   8   6       13.75       19.77      8.46 o
  -2   8   6       23.83       26.95      8.02 o
  -1   8   6      178.76      193.85     30.71 o
   0   8   6        2.23       11.52      8.48 o
   1   8   6        6.31       -5.23     21.70 o
   2   8   6       17.80       24.63     14.41 o
   3   8   6       29.50       29.81     13.06 o
   4   8   6       40.87       41.57     14.17 o
   5   8   6       44.66       12.80     21.61 o
   6   8   6        3.56       14.27     17.53 o
   7   8   6       10.35      -12.80     20.35 o
   8   8   6       19.23       28.84     18.35 o
   9   8   6        2.50       -5.08     22.35 o
 -10   9   6        0.13       14.84     24.28 o
  -9   9   6        1.59       -1.59     14.54 o
  -8   9   6        0.82      -10.17     13.01 o
  -7   9   6       19.84       12.22     15.34 o
  -6   9   6       17.39       25.07     10.48 o
  -5   9   6        2.78       -0.16      5.43 o
  -4   9   6        4.65       12.01      5.98 o
  -3   9   6        0.06        7.99      8.38 o
  -2   9   6       33.94       16.03     16.70 o
  -1   9   6       15.80       11.41      9.87 o
   0   9   6       81.80       86.81     17.14 o
   1   9   6      161.60      179.03     16.77 o
   2   9   6       11.21       11.89      6.93 o
   3   9   6        6.11        1.94     12.43 o
   4   9   6        0.04       12.37     13.54 o
   5   9   6       45.32       37.11     23.24 o
   6   9   6       17.84        8.52     17.93 o
   7   9   6        8.17       -0.21     13.30 o
   8   9   6        0.34       -4.26     13.65 o
   9   9   6        0.31        9.38     27.40 o
  -9  10   6        1.71       -2.86     24.88 o
  -8  10   6       82.27       76.43     19.20 o
  -7  10   6       15.61       -3.49     13.60 o
  -6  10   6       15.88        3.39     13.57 o
  -5  10   6        2.60        3.98      7.77 o
  -4  10   6        4.66        9.09      6.55 o
  -3  10   6        3.16      -11.01     11.01 o
  -2  10   6       74.76       65.61     13.22 o
  -1  10   6       57.93       90.63     20.31 o
   0  10   6       69.74       55.28     11.17 o
   1  10   6        3.54      -12.23     13.51 o
   2  10   6        3.40        9.65     16.06 o
   3  10   6        8.74       21.20     18.61 o
   4  10   6        0.13       -4.80     12.21 o
   5  10   6       19.49       -4.50     14.78 o
   6  10   6       51.68       40.34     24.17 o
   7  10   6        2.89       -7.75     13.44 o
   8  10   6        0.29      -26.01     26.01 o
  -8  11   6        0.61        3.15     16.35 o
  -7  11   6        0.72      -18.52     18.52 o
  -6  11   6        1.12      -11.58     13.03 o
  -5  11   6        3.75        6.91     12.75 o
  -4  11   6        3.45       -0.94     16.22 o
  -3  11   6       19.20       21.18     12.77 o
  -2  11   6       28.87       54.10     15.16 o
  -1  11   6        3.24       -8.22     14.99 o
   0  11   6       97.36       77.60     23.30 o
   1  11   6       29.49       40.85     19.95 o
   2  11   6        5.85       34.79     21.52 o
   3  11   6       31.48       59.76     23.57 o
   5  11   6        2.09       26.72     24.19 o
   6  11   6       11.91       26.29     16.32 o
   7  11   6        1.43      -20.84     24.02 o
  -7  12   6        0.28      -19.80     19.80 o
  -6  12   6        0.12      -16.83     18.20 o
  -3  12   6        1.43        5.31     15.20 o
  -2  12   6        0.08       19.56     17.43 o
  -1  12   6        2.58       14.64     16.92 o
   0  12   6        4.98        9.14     17.81 o
   1  12   6        0.33        2.29     16.62 o
   2  12   6       27.36       16.83     20.37 o
   6  12   6        0.02        1.53     15.99 o
  -2  13   6       42.40       69.44     24.40 o
  -1  13   6        3.73       25.74     19.30 o
   0  13   6        0.00       25.86     19.83 o
 -11   0   7        1.36       27.88     18.97 o
  -9   0   7      251.55      248.15     28.29 o
  -7   0   7      702.02      695.58     26.51 o
  -5   0   7      861.08      893.79     14.34 o
  -3   0   7     2958.76     2692.18     34.22 o
  -1   0   7        6.80       -4.05      4.05 o
   1   0   7      335.41      300.32      8.10 o
   3   0   7     2607.31     2654.71     34.39 o
   5   0   7      114.01       99.54     17.01 o
   7   0   7      490.65      433.61     33.58 o
   9   0   7       33.36       68.96     22.98 o
  11   0   7       12.66       41.03     25.38 o
 -12   1   7        0.10      -11.88     11.88 o
 -11   1   7        3.37        4.86     12.06 o
 -10   1   7       12.29       16.01      9.30 o
  -9   1   7        2.45        5.34      8.71 o
  -8   1   7      372.98      329.21     18.23 o
  -7   1   7      138.21      166.50     10.61 o
  -6   1   7       42.47       51.28      4.48 o
  -5   1   7      478.79      503.56      9.10 o
  -4   1   7       48.95       61.76      3.86 o
  -3   1   7      596.38      558.92     10.14 o
  -2   1   7     3417.82     3199.63     26.51 o
  -1   1   7      154.92      166.99      5.91 o
   0   1   7       16.15       25.79      3.31 o
   1   1   7      973.53      979.66     11.32 o
   2   1   7      238.22      264.68      9.33 o
   3   1   7       66.48       90.78     13.01 o
   4   1   7      184.18      188.26      8.21 o
   5   1   7        0.45        9.91      5.17 o
   6   1   7       90.39      108.91      8.24 o
   7   1   7      264.86      218.40     18.70 o
   8   1   7        1.15       -4.28     14.07 o
   9   1   7       11.18        1.87     11.74 o
  10   1   7        6.73       11.20     13.57 o
  11   1   7       18.33       28.35     17.39 o
 -12   2   7        0.45       -7.83     11.57 o
 -11   2   7       20.03       25.96     11.26 o
 -10   2   7       12.64       17.19      9.80 o
  -9   2   7      149.16      164.58     21.80 o
  -8   2   7       30.86       18.33      6.56 o
  -7   2   7       23.68       22.51      8.40 o
  -6   2   7       25.43       19.41      4.90 o
  -5   2   7      175.99      200.89      6.29 o
  -4   2   7      440.73      483.36      8.99 o
  -3   2   7       97.52       80.50      4.23 o
  -2   2   7      548.99      573.69      7.90 o
  -1   2   7     2498.31     2384.38     23.57 o
   0   2   7      166.46      160.08      5.58 o
   1   2   7       20.38       18.36      3.69 o
   2   2   7      346.81      330.38      7.34 o
   3   2   7        9.81       -0.39      4.67 o
   4   2   7        9.50        7.49      8.14 o
   5   2   7       72.29       80.44      7.52 o
   6   2   7        8.90        6.08      5.90 o
   7   2   7       51.11       44.35      8.65 o
   8   2   7       23.11       26.74      7.33 o
   9   2   7        0.21        2.62     15.42 o
  10   2   7        0.43       -2.60     12.89 o
  11   2   7        9.60        5.75     15.78 o
 -12   3   7       27.30       45.06     21.08 o
 -11   3   7       27.70       29.91     11.17 o
 -10   3   7        3.82        6.81     12.30 o
  -9   3   7      175.63      122.03     28.50 o
  -8   3   7      246.50      228.56     13.98 o
  -7   3   7       84.58      107.14      7.50 o
  -6   3   7      132.59      143.34      7.52 o
  -5   3   7       36.56       42.23      4.17 o
  -4   3   7        7.55       14.87      3.22 o
  -3   3   7       43.03       36.65      3.80 o
  -2   3   7      478.01      494.49      7.74 o
  -1   3   7       24.51       18.16      3.82 o
   0   3   7     3218.23     3190.69     30.14 o
   1   3   7      173.34      180.41      6.38 o
   2   3   7      314.68      334.03      8.10 o
   3   3   7        4.40        1.79      4.96 o
   4   3   7      173.74      153.29     32.21 o
   5   3   7        1.58       -0.25      5.84 o
   6   3   7       89.63       91.19     10.38 o
   7   3   7        4.81       18.38      7.54 o
   8   3   7       35.26       35.22      8.67 o
   9   3   7       11.53       18.30     21.95 o
  10   3   7       22.66       56.29      9.80 o
  11   3   7        0.89       -4.70     29.14 o
 -12   4   7       21.71       46.84     16.99 o
 -11   4   7        8.06       10.37     10.12 o
 -10   4   7       12.35       12.77     13.09 o
  -9   4   7        0.90       21.52     10.04 o
  -8   4   7       24.13       32.23      7.90 o
  -7   4   7       81.39       87.36      7.18 o
  -6   4   7        5.77        2.89      4.77 o
  -5   4   7      410.73      406.31     11.00 o
  -4   4   7      561.32      580.63     11.18 o
  -3   4   7      235.40      235.96      6.12 o
  -2   4   7      335.45      303.54      7.09 o
  -1   4   7      651.89      566.15     10.15 o
   0   4   7     1047.73     1059.40     14.24 o
   1   4   7        0.94        1.49      3.06 o
   2   4   7      255.97      262.31     18.59 o
   3   4   7       30.16       36.25      6.36 o
   4   4   7       66.89       57.78      7.43 o
   5   4   7      226.80      219.03     14.21 o
   6   4   7      307.01      266.13     14.95 o
   7   4   7       77.04       78.34     10.88 o
   8   4   7       80.29       55.92     10.77 o
   9   4   7        2.70       -8.12      8.12 o
  10   4   7        1.35       13.39      9.33 o
  11   4   7        0.86        1.64     15.50 o
 -12   5   7        1.37        5.48     14.90 o
 -11   5   7        2.34        7.90     13.11 o
 -10   5   7       40.30       56.24     30.79 o
  -9   5   7        6.14       19.60     10.36 o
  -8   5   7       12.77       -1.53     13.26 o
  -7   5   7       93.06      108.34     13.95 o
  -6   5   7      142.18      161.81     10.45 o
  -5   5   7       23.89       13.88      4.30 o
  -4   5   7        0.90        3.53      3.59 o
  -3   5   7        9.77       10.12      3.78 o
  -2   5   7      143.23      156.63      6.45 o
  -1   5   7        0.77       -0.34      3.13 o
   0   5   7      600.64      655.42     10.88 o
   1   5   7      305.03      321.49      9.51 o
   2   5   7        1.35       -2.44      5.04 o
   3   5   7      450.21      484.72     19.95 o
   4   5   7      357.92      378.68     13.23 o
   5   5   7     1015.57     1017.42     49.78 o
   6   5   7       16.51       14.77      5.80 o
   7   5   7        8.82       -0.99      8.22 o
   8   5   7        0.94       -3.78      7.54 o
   9   5   7       40.99       66.01     11.76 o
  10   5   7       11.11       -8.96     14.27 o
 -11   6   7       12.42       23.46     17.20 o
 -10   6   7        0.95       11.76     11.40 o
  -9   6   7        3.50        6.06     10.02 o
  -8   6   7        1.64       -0.31      9.63 o
  -7   6   7       11.46        9.70      6.81 o
  -6   6   7      145.34      156.75      8.13 o
  -5   6   7       57.93       55.51      6.02 o
  -4   6   7      510.02      481.43     14.38 o
  -3   6   7      138.79      162.00      7.13 o
  -2   6   7       60.05       60.27      6.52 o
  -1   6   7       95.91      110.38      7.50 o
   0   6   7       20.38       14.45      4.24 o
   1   6   7        0.85        3.49      4.73 o
   2   6   7      271.44      280.05     11.25 o
   3   6   7        2.52        5.39      7.43 o
   4   6   7       43.63       49.75     17.41 o
   5   6   7      936.09      982.81     51.48 o
   6   6   7       63.76       58.12     14.00 o
   7   6   7        3.77       -8.34      9.83 o
   8   6   7       40.58       35.84     13.73 o
   9   6   7        8.80       11.60     10.29 o
  10   6   7        0.34      -15.23     20.10 o
 -11   7   7        4.88       -5.34     20.90 o
 -10   7   7        9.99        6.99     13.51 o
  -9   7   7        1.30       -0.02      9.97 o
  -8   7   7       33.12       27.73     10.69 o
  -7   7   7       79.65       63.11     10.23 o
  -6   7   7       72.45       85.10     10.75 o
  -5   7   7       22.89       18.28      5.71 o
  -4   7   7       40.92       35.39      6.14 o
  -3   7   7      608.05      513.64     14.50 o
  -2   7   7        6.62        8.49      6.01 o
  -1   7   7        2.45       -4.80      5.12 o
   0   7   7      276.82      300.12     13.54 o
   1   7   7       50.55       52.97      7.05 o
   2   7   7       23.61       25.10      5.95 o
   3   7   7      257.83      279.53     18.54 o
   4   7   7       46.65       40.67     22.44 o
   5   7   7       67.13       44.59     21.91 o
   6   7   7       69.90       91.32     15.74 o
   7   7   7        0.81        9.31     11.61 o
   8   7   7        4.13        3.51     11.73 o
   9   7   7        0.52       15.13     16.09 o
 -10   8   7       22.13       14.09     15.78 o
  -9   8   7       19.87       31.86     12.89 o
  -8   8   7        0.18        7.88     18.34 o
  -7   8   7        8.02       14.46     10.84 o
  -6   8   7       51.56       59.37      6.83 o
  -5   8   7       36.50       26.92      6.15 o
  -4   8   7        5.25        5.29      5.76 o
  -3   8   7      267.53      270.21     11.88 o
  -2   8   7        0.00       -5.42      8.47 o
  -1   8   7      853.57      777.13     22.07 o
   0   8   7      112.65      114.20     12.78 o
   1   8   7      125.55      131.06     12.52 o
   2   8   7       29.42       47.15     15.82 o
   3   8   7      113.91      101.72     17.51 o
   4   8   7        0.26       -0.33     17.07 o
   5   8   7        9.18       16.42     19.33 o
   6   8   7       15.50       15.57     13.26 o
   7   8   7       33.93       11.87     16.65 o
   8   8   7        0.07      -11.96     11.96 o
   9   8   7        3.07       16.29     16.47 o
 -10   9   7        1.09       22.27     24.25 o
  -9   9   7        8.92       15.36     17.10 o
  -8   9   7        7.39       -2.96     13.67 o
  -7   9   7       30.00       28.08     11.77 o
  -6   9   7       26.82       22.00     10.59 o
  -5   9   7        1.05        0.09      5.70 o
  -4   9   7      218.42      214.22     10.63 o
  -3   9   7        2.37        4.41     16.05 o
  -2   9   7       83.18       91.76     13.40 o
  -1   9   7        3.84        2.11      7.26 o
   0   9   7       37.95       32.22     10.48 o
   1   9   7       44.58       41.79     10.26 o
   2   9   7       60.10       72.37     10.18 o
   3   9   7        6.11      -11.40     11.40 o
   4   9   7        0.92       15.25     14.55 o
   5   9   7        1.46      -10.09     17.87 o
   6   9   7       20.12       39.45     14.48 o
   7   9   7        8.55        5.48     20.71 o
   8   9   7       36.25       18.76     29.30 o
  -9  10   7        1.98      -13.62     13.62 o
  -8  10   7        2.75       -6.89     15.32 o
  -7  10   7       11.83       31.33     14.72 o
  -6  10   7       42.73       40.51     14.58 o
  -5  10   7       24.22       20.03     10.26 o
  -4  10   7       55.80       50.55      8.26 o
  -3  10   7      129.59      123.48     22.06 o
  -2  10   7        8.64        3.43     10.03 o
  -1  10   7       69.78       67.85     13.14 o
   0  10   7       35.68       19.38     10.06 o
   1  10   7        7.95       24.79     18.41 o
   2  10   7        1.23       25.23     18.94 o
   3  10   7       39.64       42.87     21.91 o
   4  10   7        0.51       -2.35     17.72 o
   5  10   7       46.46       47.26     25.44 o
   6  10   7       19.62       21.24     14.97 o
   7  10   7        8.02       23.37     20.65 o
   8  10   7       10.52       -8.58     29.18 o
  -8  11   7        2.11       -7.59     29.55 o
  -7  11   7        3.16       -5.35     22.58 o
  -6  11   7        0.47       29.15     20.45 o
  -4  11   7        0.07       -0.33     10.76 o
  -3  11   7      140.50      133.55     18.35 o
  -2  11   7        3.18        4.33     15.17 o
  -1  11   7       10.47        6.77     16.12 o
   0  11   7       30.00       20.48     17.25 o
   1  11   7        0.29        0.80     17.87 o
   2  11   7       37.23       42.07     22.03 o
   3  11   7        5.11       27.99     20.34 o
   5  11   7        0.47       -8.97     20.96 o
   6  11   7       23.36       31.92     17.26 o
   7  11   7        1.65       27.46     31.14 o
  -7  12   7        1.68      -19.30     19.30 o
  -3  12   7        2.69        7.01     15.29 o
  -2  12   7        0.88       19.95     17.43 o
  -1  12   7        0.04        2.40     16.27 o
   0  12   7        0.72        0.98     16.00 o
   1  12   7        0.88       42.42     23.07 o
   2  12   7       38.29       81.04     26.96 o
   6  12   7        7.23       50.38     32.48 o
  -2  13   7        0.01       15.29     18.88 o
  -1  13   7        0.01       -8.70     17.25 o
   0  13   7        0.57       52.07     22.59 o
 -12   0   8       22.25       29.42     20.22 o
 -10   0   8       75.34       79.92     22.89 o
  -8   0   8       40.58       25.50     11.35 o
  -6   0   8      206.63      191.85      9.10 o
  -4   0   8      490.86      546.04     11.91 o
  -2   0   8     2638.64     2511.98     32.36 o
   0   0   8      759.94      879.13     18.45 o
   2   0   8     1143.32     1150.58     22.75 o
   4   0   8      326.41      301.80     22.65 o
   6   0   8       86.57       79.56     18.82 o
   8   0   8       76.22       73.83     21.64 o
  10   0   8        0.28       -5.11     19.15 o
 -12   1   8        0.93       10.51     13.54 o
 -11   1   8        1.00        7.89     11.71 o
 -10   1   8       13.35        9.93      9.30 o
  -9   1   8       84.18       84.84     16.85 o
  -8   1   8       18.42       35.10      9.66 o
  -7   1   8       36.87       35.35      9.39 o
  -6   1   8        4.76       -1.02      3.57 o
  -5   1   8      766.39      780.25     11.50 o
  -4   1   8      276.33      323.03      7.72 o
  -3   1   8     1559.28     1555.00     16.71 o
  -2   1   8     2216.22     2143.66     19.96 o
  -1   1   8       13.28       12.62      3.36 o
   0   1   8      892.74      917.68     18.93 o
   1   1   8      554.64      558.70      9.07 o
   2   1   8        4.08       14.20      4.42 o
   3   1   8      404.15      466.64     13.79 o
   4   1   8       63.68       72.54      6.01 o
   5   1   8      291.85      313.49     13.21 o
   6   1   8       63.86       66.74     12.95 o
   7   1   8        2.88       -5.13      9.99 o
   8   1   8       48.37       50.38     14.30 o
   9   1   8       19.71       12.18     12.76 o
  10   1   8       21.80       34.22     15.83 o
  11   1   8        0.04        6.66     15.38 o
 -12   2   8        3.86       -9.81     18.15 o
 -11   2   8       36.73       20.30     11.15 o
 -10   2   8       20.60       15.23     14.85 o
  -9   2   8       27.67       29.06     10.09 o
  -8   2   8        2.38        8.10     10.39 o
  -7   2   8        0.76       -4.57      4.63 o
  -6   2   8       37.20       38.85      4.82 o
  -5   2   8      532.43      539.32      9.79 o
  -4   2   8       12.18        7.20      3.33 o
  -3   2   8      588.73      578.57      9.55 o
  -2   2   8       50.44       40.45      3.80 o
  -1   2   8      164.90      188.68      6.35 o
   0   2   8       57.13       55.85      4.12 o
   1   2   8       83.46      100.09      4.54 o
   2   2   8       31.93       41.49      3.85 o
   3   2   8       46.11       60.97      6.83 o
   4   2   8      227.21      240.34     11.17 o
   5   2   8      136.52      115.34     14.50 o
   6   2   8       18.36       17.26      6.79 o
   7   2   8       13.17        7.47      7.82 o
   8   2   8        5.15        1.83      5.96 o
   9   2   8       50.69       91.84     46.80 o
  10   2   8        7.90        0.57     14.02 o
  11   2   8       22.25       35.06     17.99 o
 -12   3   8        1.27       -5.63     13.63 o
 -11   3   8        5.87       14.85     10.87 o
 -10   3   8       70.36       60.38     12.48 o
  -9   3   8       26.28       33.01     12.97 o
  -8   3   8       65.80       69.02      8.83 o
  -7   3   8      106.29      102.95      7.61 o
  -6   3   8        3.72        4.73      4.82 o
  -5   3   8        0.21        1.92      3.62 o
  -4   3   8        0.02       -0.77      3.74 o
  -3   3   8      139.60      133.19      5.45 o
  -2   3   8      166.28      160.25      4.84 o
  -1   3   8       89.33       95.46      4.96 o
   0   3   8      151.39      147.21      5.22 o
   1   3   8      284.28      285.54      8.16 o
   2   3   8      102.73      109.02      6.27 o
   3   3   8       75.12       93.85      5.86 o
   4   3   8       65.75       63.23      6.79 o
   5   3   8      217.63      204.91     10.92 o
   6   3   8        8.31       12.23     10.66 o
   7   3   8        2.98        0.70      9.90 o
   8   3   8       30.31       37.73      8.85 o
   9   3   8        0.13        1.66     10.74 o
  10   3   8       19.63       28.82     32.25 o
  11   3   8        2.64      -15.18     15.18 o
 -12   4   8        1.96       -2.66     13.67 o
 -11   4   8        0.19        8.49     12.11 o
 -10   4   8       71.76       76.68     16.72 o
  -9   4   8       40.72       38.23     11.08 o
  -8   4   8      443.74      504.46     26.19 o
  -7   4   8       27.40       36.10      6.16 o
  -6   4   8      178.94      202.41      8.81 o
  -5   4   8      233.62      238.81     10.97 o
  -4   4   8       53.78       59.67      5.17 o
  -3   4   8      146.96      144.53      5.87 o
  -2   4   8     1366.85     1313.18     15.52 o
  -1   4   8      177.99      189.46      6.48 o
   0   4   8      360.12      367.74      8.93 o
   1   4   8      269.51      305.82      8.91 o
   2   4   8      284.97      287.72      9.31 o
   3   4   8       77.97       83.72      5.22 o
   4   4   8       97.43      109.82     11.60 o
   5   4   8      578.26      590.77     14.31 o
   6   4   8      967.15      923.64     22.92 o
   7   4   8       93.95       99.55     11.55 o
   8   4   8        0.23        0.38      7.69 o
   9   4   8       16.96       -1.40     11.11 o
  10   4   8       13.95        8.34      9.21 o
 -12   5   8       19.54       18.71     24.85 o
 -11   5   8       15.71       34.18     16.51 o
 -10   5   8        0.65       26.52     14.43 o
  -9   5   8       17.59       25.06     10.90 o
  -8   5   8       18.11       11.99      7.59 o
  -7   5   8        1.88       -1.20      6.58 o
  -6   5   8       27.82       15.09      7.19 o
  -5   5   8       40.25       45.03     10.47 o
  -4   5   8       64.26       88.24      7.56 o
  -3   5   8      113.54      112.57      5.49 o
  -2   5   8      348.75      375.25      9.23 o
  -1   5   8        2.91        4.10      3.60 o
   0   5   8     1199.07     1205.90     16.65 o
   1   5   8       81.67       84.04      5.72 o
   2   5   8      290.55      315.20     10.32 o
   3   5   8        0.49        5.53      6.15 o
   4   5   8      397.45      369.29     27.60 o
   5   5   8        1.30        6.31      7.12 o
   6   5   8        2.46       -1.30      5.94 o
   7   5   8        8.63        8.00      8.92 o
   8   5   8        0.19        5.11     10.69 o
   9   5   8        2.10       -3.92      8.48 o
  10   5   8        0.12       20.04     15.68 o
 -11   6   8        6.31       24.09     16.71 o
 -10   6   8        0.13       11.52     11.09 o
  -9   6   8       76.41       93.54     14.75 o
  -8   6   8       82.36       71.11      9.73 o
  -7   6   8        9.37        9.95      7.25 o
  -6   6   8       25.29       36.54      7.72 o
  -5   6   8      707.12      706.85     14.51 o
  -4   6   8       80.21       77.09      6.82 o
  -3   6   8        5.04        7.43      4.74 o
  -2   6   8       74.68       78.23      7.12 o
  -1   6   8       80.88       84.69      8.51 o
   0   6   8      130.33      130.09      6.59 o
   1   6   8       89.48       93.33      6.13 o
   2   6   8        1.22       21.06      6.96 o
   3   6   8      237.60      258.86     20.95 o
   4   6   8        8.87        6.31      6.23 o
   5   6   8      194.84      219.27     30.28 o
   6   6   8      106.98       81.10     14.68 o
   7   6   8      172.21      191.17     19.25 o
   8   6   8        2.34        7.82      9.70 o
   9   6   8        1.84       -4.88      9.17 o
  10   6   8        9.06        8.11     19.80 o
 -11   7   8        3.50       33.34     23.19 o
 -10   7   8        0.61       14.56     13.19 o
  -9   7   8        3.82        1.39     10.72 o
  -8   7   8        6.52       -4.49     15.07 o
  -7   7   8       44.93       52.08      8.94 o
  -6   7   8       34.07       42.36      5.83 o
  -5   7   8        2.90        4.47      5.04 o
  -4   7   8      163.29      152.60      8.58 o
  -3   7   8       42.77       44.36      8.14 o
  -2   7   8       41.89       51.63      7.11 o
  -1   7   8       37.48       42.06      6.61 o
   0   7   8      102.62      121.20      8.30 o
   1   7   8       46.20       65.06      6.54 o
   2   7   8        4.08        5.73     13.30 o
   3   7   8       30.84       28.36     13.39 o
   4   7   8      116.19      104.62     25.65 o
   5   7   8        0.00      -15.76     18.44 o
   6   7   8       14.15       -3.16     11.47 o
   7   7   8       26.18       17.16     12.47 o
   8   7   8        0.47        3.06     12.63 o
   9   7   8        1.18        3.83     14.84 o
 -10   8   8        0.07       10.76     24.36 o
  -9   8   8       18.68       11.98     11.42 o
  -8   8   8        0.51        2.50     10.22 o
  -7   8   8       15.44       19.79     10.37 o
  -6   8   8       45.68       43.88      8.25 o
  -5   8   8        5.87       11.08      7.73 o
  -4   8   8        2.25       -5.12      5.12 o
  -3   8   8       35.69       28.44     10.81 o
  -2   8   8      603.40      545.30     24.13 o
  -1   8   8        0.07       -5.06     12.93 o
   0   8   8      106.24      105.83     10.31 o
   1   8   8      319.21      338.63     18.60 o
   2   8   8      120.24      131.15     10.30 o
   3   8   8       32.44       33.90     19.95 o
   4   8   8       33.59        8.25     20.48 o
   5   8   8      144.57      195.87     31.35 o
   6   8   8       26.18       49.57     15.39 o
   7   8   8       13.20        3.70     13.02 o
   8   8   8        2.57       17.82     34.96 o
   9   8   8        0.61       19.43     17.55 o
 -10   9   8        0.10       -1.60     24.51 o
  -9   9   8        0.51       -2.67     31.08 o
  -8   9   8        7.91       15.20     14.45 o
  -7   9   8       35.92       34.18     13.14 o
  -6   9   8        5.00       14.79     10.14 o
  -5   9   8       37.22       25.76     11.17 o
  -4   9   8       44.44       52.98      7.35 o
  -3   9   8      490.46      474.74     18.35 o
  -2   9   8       17.41       23.32     10.44 o
  -1   9   8        0.46        8.86     10.38 o
   0   9   8       17.12       27.81      8.20 o
   1   9   8      218.70      243.20     46.91 o
   2   9   8        0.12        4.45     16.83 o
   3   9   8       45.85       39.08     14.73 o
   4   9   8       35.32       57.47     23.45 o
   5   9   8       24.94       14.64     22.38 o
   6   9   8       17.09        2.41     16.49 o
   7   9   8       10.44       10.05     14.06 o
   8   9   8        8.09       27.91     30.07 o
  -9  10   8        3.35        7.74     16.95 o
  -8  10   8        8.83       13.47     18.57 o
  -7  10   8        2.70        6.22     13.83 o
  -6  10   8        5.21       -4.00      9.82 o
  -5  10   8        6.83       -1.73      9.28 o
  -4  10   8       16.96       13.46      7.41 o
  -3  10   8       50.17       22.35     11.89 o
  -2  10   8      145.76      191.48     24.73 o
  -1  10   8       63.84       73.18     20.16 o
   0  10   8       28.71       40.23     19.56 o
   1  10   8       35.16       63.65     22.56 o
   2  10   8       19.57       26.87     19.77 o
   3  10   8      120.28      136.65     29.48 o
   4  10   8       11.19       17.75     23.63 o
   5  10   8        9.83       24.91     23.63 o
   6  10   8        1.95       21.18     17.92 o
   7  10   8        4.37       33.55     29.21 o
  -8  11   8        0.04       10.45     22.56 o
  -7  11   8       14.09       -1.31     20.63 o
  -6  11   8       10.72       14.37     19.53 o
  -3  11   8        1.56        9.07      8.74 o
  -2  11   8        2.45      -12.77     12.77 o
  -1  11   8       31.53       47.53     19.95 o
   0  11   8        6.24       31.74     20.28 o
   1  11   8       71.01       75.73     24.94 o
   2  11   8        0.95        8.34     19.18 o
   3  11   8        2.01      -13.21     16.33 o
   5  11   8       21.46       31.20     27.91 o
   6  11   8        4.02       15.89     16.97 o
  -7  12   8        6.42       27.85     23.75 o
  -2  12   8        0.64        4.04     16.36 o
  -1  12   8        3.77       14.22     19.53 o
   0  12   8        2.66       32.71     21.34 o
   1  12   8       80.42      110.32     28.41 o
   2  12   8        0.44       35.56     22.65 o
  -1  13   8        1.83        5.64     20.10 o
   0  13   8       15.36       22.80     21.85 o
 -11   0   9        0.94       -8.55     15.38 o
  -9   0   9        5.47      -13.36     13.36 o
  -7   0   9       76.47       55.44      9.88 o
  -5   0   9        6.88        3.86      3.82 o
  -3   0   9      283.98      323.71     11.03 o
  -1   0   9        2.07       -1.97      3.18 o
   1   0   9       13.85       10.38      3.74 o
   3   0   9       50.49       52.61      6.26 o
   5   0   9     1027.55     1097.40     45.69 o
   7   0   9       26.65       -4.51     15.05 o
   9   0   9       21.26       22.71     19.68 o
  11   0   9       77.77       77.19     29.92 o
 -12   1   9       12.53       23.48     14.73 o
 -11   1   9        1.00      -10.63     10.63 o
 -10   1   9        5.95       12.22      9.92 o
  -9   1   9      217.49      183.81     15.25 o
  -8   1   9       73.60       65.43     10.74 o
  -7   1   9       52.90       49.21      8.07 o
  -6   1   9      224.67      243.87      7.94 o
  -5   1   9        2.28        3.38      3.45 o
  -4   1   9      550.78      532.24      8.90 o
  -3   1   9       18.09       18.53      3.40 o
  -2   1   9      117.28      141.02      5.09 o
  -1   1   9       74.03       72.84      4.11 o
   0   1   9     1055.46     1049.40     14.72 o
   1   1   9     2083.52     2188.39     23.62 o
   2   1   9      982.15      992.06     18.80 o
   3   1   9      233.74      267.61     12.03 o
   4   1   9        6.11        2.61      5.74 o
   5   1   9      143.91      163.89     12.86 o
   6   1   9       30.01       30.69     11.63 o
   7   1   9       84.92       56.75     13.19 o
   8   1   9       28.19       33.60     13.61 o
   9   1   9        1.81        6.62     13.19 o
  10   1   9        0.83       -2.92     14.38 o
  11   1   9       21.70        0.72     16.39 o
 -12   2   9       14.88       -5.57     13.44 o
 -11   2   9        0.16       23.96     11.31 o
 -10   2   9       44.35       36.61     10.65 o
  -9   2   9        2.93        0.60      8.84 o
  -8   2   9        0.00        3.48      6.63 o
  -7   2   9       15.37        5.09      5.26 o
  -6   2   9        0.23        1.02      4.01 o
  -5   2   9      137.37      130.54      5.82 o
  -4   2   9      335.26      365.25      8.48 o
  -3   2   9     2995.86     2831.23     24.10 o
  -2   2   9        0.24       -2.81      2.81 o
  -1   2   9     2651.84     2508.30     29.04 o
   0   2   9      685.37      683.05     11.78 o
   1   2   9        0.20       -0.66      2.87 o
   2   2   9     1720.14     1732.38     24.48 o
   3   2   9      569.35      580.32     16.08 o
   4   2   9       30.12       13.10      8.77 o
   5   2   9       56.67       57.20      7.34 o
   6   2   9       76.87       85.51      8.73 o
   7   2   9        0.82       -8.46     11.69 o
   8   2   9      193.39      174.80     19.08 o
   9   2   9        3.35       15.08     13.53 o
  10   2   9        8.03       18.72     15.27 o
 -12   3   9        0.01       -9.11     12.65 o
 -11   3   9       15.77        9.96     10.64 o
 -10   3   9        4.48       14.77     10.15 o
  -9   3   9       46.49       38.56     13.52 o
  -8   3   9       72.27       80.27      9.52 o
  -7   3   9      167.72      191.09      9.38 o
  -6   3   9       40.10       39.33      5.41 o
  -5   3   9       28.31       33.42      4.64 o
  -4   3   9      227.91      229.34      8.69 o
  -3   3   9      103.37      101.91      5.09 o
  -2   3   9     1527.54     1574.36     15.99 o
  -1   3   9      131.39      152.64      5.22 o
   0   3   9        1.85        0.07      2.83 o
   1   3   9      250.32      297.59      8.84 o
   2   3   9       77.56       70.70      4.54 o
   3   3   9      283.95      280.15      8.06 o
   4   3   9      395.29      355.42     19.68 o
   5   3   9      568.38      561.83     16.49 o
   6   3   9       69.80       57.13      9.10 o
   7   3   9       21.96       21.42      7.84 o
   8   3   9        3.69        9.13      9.02 o
   9   3   9       56.13       52.41     17.65 o
  10   3   9        0.85       -4.39     14.84 o
 -12   4   9        0.13       -7.92     15.76 o
 -11   4   9        1.32       12.87     11.11 o
 -10   4   9        0.34        5.78     22.49 o
  -9   4   9        2.08        6.54      9.43 o
  -8   4   9        1.38        7.94      7.46 o
  -7   4   9      104.38      109.16      8.93 o
  -6   4   9       11.00       15.63      6.11 o
  -5   4   9       10.69       12.75      4.39 o
  -4   4   9       56.40       58.93      5.94 o
  -3   4   9      174.27      154.25      6.90 o
  -2   4   9      214.27      228.58      7.36 o
  -1   4   9       26.08       31.15      3.91 o
   0   4   9      138.55      136.45      5.71 o
   1   4   9       36.18       33.43      5.09 o
   2   4   9      365.72      373.96     11.34 o
   3   4   9       24.50       26.22      4.67 o
   4   4   9       72.92      103.36      9.75 o
   5   4   9      223.83      270.50     12.39 o
   6   4   9      229.35      204.68     10.66 o
   7   4   9        0.96        3.57      5.79 o
   8   4   9        7.50       10.53      8.05 o
   9   4   9       36.73       41.78     10.14 o
  10   4   9        0.47      -11.01     13.84 o
 -12   5   9       18.20       37.41     26.24 o
 -11   5   9       36.48       61.96     20.29 o
 -10   5   9        6.33        6.24     17.84 o
  -9   5   9       18.38       18.30     11.28 o
  -8   5   9        0.28        8.36      7.64 o
  -7   5   9       21.64       31.77      7.21 o
  -6   5   9        0.82       -1.90      5.96 o
  -5   5   9        5.06        2.41      6.22 o
  -4   5   9        9.39       24.61      5.61 o
  -3   5   9      130.48      131.54      6.80 o
  -2   5   9       65.68       62.69      6.63 o
  -1   5   9      324.49      343.47      9.85 o
   0   5   9       48.19       51.23      7.40 o
   1   5   9      835.14      940.32     28.34 o
   2   5   9        0.72        0.98      4.73 o
   3   5   9        0.12       -3.97      4.43 o
   4   5   9       16.72       25.65      9.15 o
   5   5   9       73.68       66.48     14.00 o
   6   5   9       81.87       71.83      7.74 o
   7   5   9       66.10       87.51     11.75 o
   8   5   9        0.47       -0.78      8.50 o
   9   5   9       17.53       25.78      9.79 o
  10   5   9        6.28       25.34     17.44 o
 -11   6   9       10.03       21.22     17.12 o
 -10   6   9        0.35        8.00     11.41 o
  -9   6   9        0.82        1.16     10.19 o
  -8   6   9        3.14        9.71      7.59 o
  -7   6   9      142.79      147.14     17.00 o
  -6   6   9      251.43      249.00     15.09 o
  -5   6   9        6.51        8.04      6.95 o
  -4   6   9      192.69      193.79     10.33 o
  -3   6   9       78.30       79.23     11.15 o
  -2   6   9       18.30       26.74      6.24 o
  -1   6   9        2.78       -4.35      4.35 o
   0   6   9       43.36       43.40      6.26 o
   1   6   9       14.84       19.71      4.98 o
   2   6   9      323.31      345.06     11.93 o
   3   6   9        7.81        3.06      5.09 o
   4   6   9       64.65       66.39      6.42 o
   5   6   9       11.58       17.61      9.46 o
   6   6   9      282.49      317.12     21.76 o
   7   6   9       11.97       11.85      9.66 o
   8   6   9        0.82       -8.65      8.67 o
   9   6   9        8.33       18.65     28.57 o
 -11   7   9        1.48        2.37     22.95 o
 -10   7   9        0.49       19.77     13.50 o
  -9   7   9        2.36       -3.71     10.47 o
  -8   7   9       71.45       97.06     17.06 o
  -7   7   9        2.42        3.58      7.18 o
  -6   7   9        1.52        3.04      6.81 o
  -5   7   9        0.99        0.44      5.06 o
  -4   7   9        6.85       -0.83      5.84 o
  -3   7   9      248.31      219.10      9.63 o
  -2   7   9      145.20      152.35     10.76 o
  -1   7   9        9.85       15.34      5.97 o
   0   7   9        2.66       10.12      4.90 o
   1   7   9       48.57       48.20      6.00 o
   2   7   9       40.58       28.32      6.72 o
   3   7   9      123.73      133.24     11.30 o
   4   7   9      269.51      325.25     34.64 o
   5   7   9      296.16      384.89     38.65 o
   6   7   9        8.23       -3.61     11.83 o
   7   7   9        0.28       -2.03     10.47 o
   8   7   9        0.55       -0.22     15.01 o
   9   7   9       12.76       11.97     17.20 o
 -10   8   9        1.00       11.84     19.99 o
  -9   8   9        6.27       28.08     15.13 o
  -8   8   9        4.68       19.02     10.48 o
  -7   8   9        1.39        8.97      7.56 o
  -6   8   9       12.08       25.84      8.32 o
  -5   8   9        0.48        0.13      5.34 o
  -4   8   9       66.12       79.90      8.56 o
  -3   8   9      199.13      240.68     13.50 o
  -2   8   9      183.47      218.10     16.95 o
  -1   8   9      209.48      203.50     13.06 o
   0   8   9       22.64       37.70      8.39 o
   1   8   9        5.11        2.27      6.20 o
   2   8   9        2.50        0.50     10.57 o
   3   8   9       42.05       35.03     21.46 o
   4   8   9       94.07      101.47     27.10 o
   5   8   9       59.32      116.22     27.58 o
   6   8   9       16.71       24.55     13.72 o
   7   8   9        0.23       -8.38     11.77 o
   8   8   9       13.03       -1.55     15.25 o
 -10   9   9       18.13       26.87     24.61 o
  -9   9   9        5.21       13.17     15.48 o
  -8   9   9        1.04       -4.35     13.36 o
  -7   9   9       21.66       19.01     10.92 o
  -6   9   9        3.48        3.75      7.38 o
  -5   9   9        6.92       17.59      7.77 o
  -4   9   9        9.38       12.73      6.28 o
  -3   9   9        1.21        6.44      9.50 o
  -2   9   9      156.48      153.72     15.95 o
  -1   9   9        3.31        8.51     10.29 o
   0   9   9      191.54      197.56     13.08 o
   1   9   9       98.40      121.44     13.09 o
   4   9   9      143.85       94.67     28.11 o
   5   9   9        4.04       -0.06     21.73 o
   6   9   9        2.82       23.87     14.33 o
   7   9   9       18.74        6.62     14.49 o
   8   9   9        2.19       35.12     31.02 o
  -9  10   9        0.02      -16.62     16.62 o
  -8  10   9        0.65        2.90     28.72 o
  -7  10   9       16.90       34.46     16.44 o
  -6  10   9        7.08      -11.71     11.71 o
  -5  10   9       16.96       -4.77      9.18 o
  -4  10   9       16.35       28.77      8.68 o
  -3  10   9        1.83        5.72     11.10 o
  -2  10   9        5.42        1.01     15.08 o
  -1  10   9       91.52      118.81     23.81 o
   0  10   9       37.84       32.15     19.06 o
   1  10   9        0.10        9.86     17.49 o
   2  10   9        8.34       23.04     18.94 o
   4  10   9        3.11      -11.01     21.58 o
   5  10   9       36.23       18.26     25.17 o
   6  10   9        3.67        6.72     14.44 o
   7  10   9        2.61       17.57     28.11 o
  -8  11   9       19.96       21.85     23.07 o
  -7  11   9       12.51       18.23     22.15 o
  -6  11   9        0.72        3.41     19.33 o
  -3  11   9        2.25       24.49     10.60 o
  -2  11   9        8.22       19.12     17.22 o
  -1  11   9        0.00        7.78     16.54 o
   0  11   9      118.69      123.26     26.42 o
   1  11   9       14.68       12.77     19.74 o
   2  11   9       27.08       10.48     20.10 o
   5  11   9       63.51       93.25     31.91 o
   6  11   9       12.65      -12.02     24.43 o
  -7  12   9        0.94        8.52     22.77 o
  -2  12   9        8.50       13.03     18.61 o
  -1  12   9       16.95       17.43     18.85 o
   0  12   9        8.84        7.36     20.54 o
   1  12   9        0.73      -13.39     19.30 o
   0  13   9        0.69        2.82     21.02 o
 -12   0  10        9.48        2.14     18.49 o
 -10   0  10        4.26       16.77     16.98 o
  -8   0  10        0.39        2.63     10.76 o
  -6   0  10      166.66      177.09     12.02 o
  -4   0  10     1457.26     1419.21     25.03 o
  -2   0  10     4820.91     4771.16     64.14 o
   0   0  10      161.58      166.27      8.22 o
   2   0  10        6.53       13.01      4.22 o
   4   0  10     1395.15     1320.23     46.85 o
   6   0  10       30.31       37.49     16.48 o
   8   0  10        0.45      -12.50     15.70 o
  10   0  10        0.31      -18.02     18.02 o
 -12   1  10        0.05      -11.64     11.64 o
 -11   1  10        0.52       -7.81     29.14 o
 -10   1  10        8.15        8.12     10.70 o
  -9   1  10       24.14       27.37     10.29 o
  -8   1  10       29.67       27.22     10.49 o
  -7   1  10       83.71       79.89      7.16 o
  -6   1  10      121.03      131.73      7.03 o
  -5   1  10      110.92      121.00      5.60 o
  -4   1  10       35.42       25.86      4.08 o
  -3   1  10       27.45       32.52      5.51 o
  -2   1  10       84.38       79.33      4.26 o
  -1   1  10       63.02       55.16      3.98 o
   0   1  10        9.40       12.95      3.29 o
   1   1  10       81.42       97.75      5.15 o
   2   1  10      261.98      253.20      7.29 o
   3   1  10        3.60        0.62      5.23 o
   4   1  10      112.84      119.28      8.35 o
   5   1  10       31.48       30.46      7.74 o
   6   1  10      278.29      262.92     19.26 o
   7   1  10        8.28        2.12     10.80 o
   8   1  10        0.71        4.64     11.69 o
   9   1  10        2.42       -0.02     12.39 o
  10   1  10        0.06       25.52     15.56 o
 -12   2  10        0.10       13.10     14.13 o
 -11   2  10        2.07       13.67     10.83 o
 -10   2  10        1.58        2.69      8.95 o
  -9   2  10        9.18        4.74      8.58 o
  -8   2  10       22.14       15.20      8.68 o
  -7   2  10        4.34       -4.23      5.23 o
  -6   2  10        8.87        5.28      5.04 o
  -5   2  10      266.84      245.15      7.75 o
  -4   2  10       15.02       19.57      3.90 o
  -3   2  10      669.12      603.91     10.89 o
  -2   2  10       89.09       86.48      6.85 o
  -1   2  10      247.97      228.46      8.14 o
   0   2  10       38.39       51.31      5.64 o
   1   2  10      520.54      597.80     13.38 o
   2   2  10       11.67       14.03      4.61 o
   3   2  10       15.53       18.00      5.06 o
   4   2  10      177.47      172.24     13.63 o
   5   2  10       49.04       56.43      8.12 o
   6   2  10        1.69        3.48      8.97 o
   7   2  10       22.75       21.89      6.44 o
   8   2  10        0.46        0.11     12.51 o
   9   2  10        3.95       -1.94     23.32 o
  10   2  10        3.68       18.89     16.43 o
 -12   3  10       12.33       16.33     21.82 o
 -11   3  10       18.57       19.94     12.36 o
 -10   3  10        0.50       -8.97     10.17 o
  -9   3  10       44.55       60.37     15.44 o
  -8   3  10       13.70       15.81      7.57 o
  -7   3  10      154.81      161.11     10.79 o
  -6   3  10        2.33        2.14      4.74 o
  -5   3  10        3.25       -2.31      3.82 o
  -4   3  10      429.59      436.91     10.91 o
  -3   3  10       15.04       12.40      3.25 o
  -2   3  10      677.94      661.38     10.50 o
  -1   3  10      122.39      109.69      5.42 o
   0   3  10       19.28       24.89      4.42 o
   1   3  10      117.75      122.14      5.29 o
   2   3  10        6.69        8.46      3.52 o
   3   3  10        3.67        2.92      5.26 o
   4   3  10       37.46       31.06      7.31 o
   5   3  10      386.23      365.41     17.54 o
   6   3  10       36.53       53.23      8.72 o
   7   3  10        2.42       12.88      7.44 o
   8   3  10        4.64       -9.90      9.90 o
   9   3  10       60.08       57.30     16.60 o
  10   3  10       12.23       19.57     15.90 o
 -12   4  10        2.91       -1.59     13.23 o
 -11   4  10       27.96       10.71     14.02 o
 -10   4  10       18.61       38.46     14.83 o
  -9   4  10        1.29        2.95      9.21 o
  -8   4  10        1.49       -4.54      6.68 o
  -7   4  10       87.61       91.40      9.93 o
  -6   4  10      126.86      121.25      8.76 o
  -5   4  10      130.39      129.53      7.29 o
  -4   4  10       18.06       16.62      4.87 o
  -3   4  10       65.95       58.26      4.77 o
  -2   4  10       88.38       93.83      4.99 o
  -1   4  10        7.72        1.42      3.27 o
   0   4  10      132.65      140.03      5.82 o
   1   4  10      278.78      307.33     13.53 o
   2   4  10      597.69      618.28     14.56 o
   3   4  10        2.05       -1.88      4.44 o
   4   4  10        0.57        5.00      6.12 o
   5   4  10       39.92       38.38      8.21 o
   6   4  10       23.05       13.76      6.39 o
   7   4  10       23.14       18.91      6.81 o
   8   4  10        0.89       -5.74      7.65 o
   9   4  10       19.06       34.15      9.38 o
  10   4  10        0.23        4.13      7.01 o
 -11   5  10        4.79        2.48     14.28 o
 -10   5  10        2.26       -0.10     10.12 o
  -9   5  10        1.08       -0.38      7.97 o
  -8   5  10        1.03       11.07      7.72 o
  -7   5  10        7.72        2.27      9.96 o
  -6   5  10       72.67       64.78      7.97 o
  -5   5  10       38.89       53.93      7.11 o
  -4   5  10      375.67      367.83     11.65 o
  -3   5  10       78.97       90.29      6.59 o
  -2   5  10      312.71      297.23      8.92 o
  -1   5  10       12.15        8.44      5.74 o
   0   5  10        5.26        3.23      4.10 o
   1   5  10       63.15       64.04      7.51 o
   2   5  10      166.84      175.92      9.40 o
   3   5  10        1.75       -2.72      6.85 o
   4   5  10      300.17      288.84     16.67 o
   5   5  10        3.33       -6.73      6.73 o
   6   5  10      425.03      395.71     14.26 o
   7   5  10       12.35       24.80      9.77 o
   8   5  10        1.83      -10.16     10.16 o
   9   5  10        2.11       -5.58      8.39 o
 -11   6  10        1.06      -14.90     14.90 o
 -10   6  10        0.10       12.21     15.03 o
  -9   6  10        2.45       -4.18     11.31 o
  -8   6  10       11.11       20.48      8.16 o
  -7   6  10       34.91       25.81      8.31 o
  -6   6  10        2.59        0.78      6.78 o
  -5   6  10       53.82       38.92     12.53 o
  -4   6  10        6.46       -1.59      6.01 o
  -3   6  10       39.48       41.17      6.10 o
  -2   6  10      254.26      259.78     11.15 o
  -1   6  10       38.02       33.24      5.60 o
   0   6  10       15.62       14.53      5.02 o
   1   6  10      292.09      285.76     11.06 o
   2   6  10       13.78       17.94      8.09 o
   3   6  10      437.55      453.94     19.56 o
   4   6  10      355.20      387.72     12.51 o
   5   6  10       17.03       24.54      7.87 o
   6   6  10       13.82       13.02      9.04 o
   7   6  10        5.84       -5.73      8.73 o
   8   6  10        1.05        3.70      9.08 o
   9   6  10        0.64      -10.27     29.26 o
 -11   7  10        0.07       -6.86     20.84 o
 -10   7  10        0.35       21.70     12.22 o
  -9   7  10        0.55       10.56     10.74 o
  -8   7  10       16.79       23.24      9.26 o
  -7   7  10       31.64       12.81      7.62 o
  -6   7  10       44.38       47.47     11.31 o
  -5   7  10       89.86       89.83      9.23 o
  -4   7  10       36.89       31.44      9.47 o
  -3   7  10      331.61      318.53     19.89 o
  -2   7  10        0.24       -0.49      8.72 o
  -1   7  10       32.65       31.09      6.79 o
   0   7  10       22.57       21.40      6.59 o
   1   7  10       61.13       64.50      6.52 o
   2   7  10       84.10       79.02     11.47 o
   3   7  10       23.06       17.49      6.53 o
   4   7  10       37.83       30.01      5.96 o
   5   7  10      181.80      172.03     30.90 o
   6   7  10        0.13       -3.69     11.22 o
   7   7  10        1.22        0.69     12.62 o
   8   7  10        0.00       17.48     15.60 o
   9   7  10       15.04       22.43     43.85 o
 -10   8  10        0.51       14.16     15.35 o
  -9   8  10        3.08       19.76     21.15 o
  -8   8  10        1.29       11.67     10.78 o
  -7   8  10       14.17       -7.52      8.72 o
  -6   8  10        0.59       -3.01      6.97 o
  -5   8  10       22.74        3.79      8.13 o
  -4   8  10       30.47       37.81      7.15 o
  -3   8  10       49.15       56.28      9.20 o
  -2   8  10        4.57        7.24     11.92 o
  -1   8  10        0.76       -6.20      6.96 o
   0   8  10        0.35        0.84      6.56 o
   1   8  10       16.09       29.56     13.92 o
   2   8  10       15.46       13.24     11.19 o
   3   8  10       13.38       16.03     20.04 o
   4   8  10       29.72       50.56     24.40 o
   5   8  10        0.35      -15.11     17.31 o
   6   8  10        3.80       -3.83     25.80 o
   7   8  10       21.40        7.45     16.03 o
   8   8  10        2.77        5.20     24.11 o
  -9   9  10        0.25       17.90     20.32 o
  -8   9  10        0.18        0.21     44.10 o
  -7   9  10        0.18      -10.02     10.02 o
  -6   9  10       27.07       47.17      9.26 o
  -5   9  10       23.47        7.80      8.53 o
  -4   9  10        7.02       -8.23      9.13 o
  -3   9  10       13.89       24.35      8.27 o
  -2   9  10        3.72        6.69     10.61 o
  -1   9  10       47.38       37.67     17.34 o
   0   9  10       24.82       30.16     10.67 o
   4   9  10        4.89      -19.36     19.36 o
   5   9  10        0.31        8.85     22.27 o
   6   9  10       33.63       70.28     18.27 o
   7   9  10        0.01      -20.07     20.07 o
  -9  10  10        0.48        6.58     20.50 o
  -8  10  10       31.86       62.87     19.60 o
  -7  10  10        0.11        6.83     18.14 o
  -6  10  10       12.56       -3.47     16.18 o
  -5  10  10        5.03       -7.36      9.07 o
  -4  10  10        3.98        5.67     10.75 o
  -3  10  10      114.60      125.72     29.72 o
  -2  10  10      209.90      196.59     25.59 o
  -1  10  10       16.96      -10.95     15.41 o
   0  10  10       87.01       95.80     23.27 o
   1  10  10        1.27       20.51     18.76 o
   5  10  10        0.01       10.92     26.66 o
   6  10  10       32.84       44.39     17.66 o
   7  10  10        2.89       30.16     30.76 o
  -8  11  10        2.96      -20.16     20.16 o
  -7  11  10        4.88      -18.05     19.68 o
  -6  11  10        5.53       20.34     18.61 o
  -3  11  10        0.01        8.19     12.71 o
  -2  11  10        8.08       39.90     19.15 o
  -1  11  10        6.91       49.73     20.34 o
   0  11  10        6.95        5.11     18.05 o
   1  11  10       32.41       68.13     24.37 o
   6  11  10        0.66       -4.25     29.54 o
  -1  12  10       16.26       27.82     21.11 o
   0  12  10        1.01        7.42     20.04 o
   1  12  10        4.54       31.85     24.49 o
   0  13  10        2.61       41.86     25.56 o
 -11   0  11        0.10       11.73     15.85 o
  -9   0  11        3.02       -0.33     14.04 o
  -7   0  11      112.88      101.46     14.03 o
  -5   0  11      389.42      353.55     10.64 o
  -3   0  11      438.14      435.86     15.81 o
  -1   0  11       19.05       22.83      6.98 o
   1   0  11      193.19      204.39      7.28 o
   3   0  11        0.16       10.57      6.47 o
   5   0  11      282.28      236.90     24.25 o
   7   0  11       13.77       18.14     17.57 o
   9   0  11        3.62       25.00     20.48 o
 -12   1  11        3.71       -2.01     12.57 o
 -11   1  11       17.44        9.15     11.98 o
 -10   1  11       31.69       40.90     13.17 o
  -9   1  11       26.18       15.68      9.16 o
  -8   1  11       68.47       64.46      8.35 o
  -7   1  11      131.28      136.59      7.73 o
  -6   1  11       49.68       47.47      5.69 o
  -5   1  11        4.65        5.04      3.05 o
  -4   1  11      235.84      220.13      7.22 o
  -3   1  11      448.96      413.28      9.50 o
  -2   1  11      125.34      102.46      7.76 o
  -1   1  11       22.09       16.17      3.74 o
   0   1  11      244.75      249.78     10.67 o
   1   1  11      590.48      638.18     10.64 o
   2   1  11      272.51      285.53      6.84 o
   3   1  11       13.30       12.11      4.88 o
   4   1  11      128.00      133.06      9.53 o
   5   1  11       39.90       44.59      5.86 o
   6   1  11       15.21       22.00     11.60 o
   7   1  11       24.23       13.73     11.48 o
   8   1  11        0.09       -7.53     11.23 o
   9   1  11        0.05       -9.33     13.76 o
  10   1  11        0.12       -2.22     14.67 o
 -12   2  11        0.05        8.68     13.86 o
 -11   2  11       11.18       16.90     11.08 o
 -10   2  11       11.84        8.21     11.09 o
  -9   2  11       10.63        3.56      7.74 o
  -8   2  11       10.19       17.53      7.28 o
  -7   2  11       12.12       13.22      5.72 o
  -6   2  11      172.35      171.63      7.95 o
  -5   2  11      263.05      261.07      8.91 o
  -4   2  11      195.93      199.72      7.45 o
  -3   2  11       25.43       22.32      3.95 o
  -2   2  11       73.85       86.08      5.88 o
  -1   2  11      106.17      101.91      6.28 o
   0   2  11        0.05       -3.45      3.45 o
   1   2  11       18.53       23.46      3.12 o
   2   2  11       26.12       18.91      4.84 o
   3   2  11       97.37      103.49     10.45 o
   4   2  11      123.54      135.31     12.97 o
   5   2  11       68.49       55.43      8.18 o
   6   2  11      606.28      556.77     17.12 o
   7   2  11       16.08       32.24     12.41 o
   8   2  11        7.30        0.18     12.55 o
   9   2  11        0.22       11.15     14.18 o
  10   2  11        9.48       12.93     21.97 o
 -12   3  11        4.12       27.96     15.79 o
 -11   3  11        1.16        3.86     10.89 o
 -10   3  11        1.18       -6.40     13.25 o
  -9   3  11        8.67        8.58      7.96 o
  -8   3  11       14.89       10.39      7.50 o
  -7   3  11       24.45       25.54      6.81 o
  -6   3  11       45.22       41.49      6.45 o
  -5   3  11      107.49       97.84      8.21 o
  -4   3  11       26.77       30.39      5.21 o
  -3   3  11      156.91      165.18      5.76 o
  -2   3  11      188.24      206.61      7.73 o
  -1   3  11      206.61      222.36      7.12 o
   0   3  11     1117.05     1181.82     16.45 o
   1   3  11      244.17      235.70      9.26 o
   2   3  11      465.68      486.21     10.27 o
   3   3  11       24.51       34.36      6.49 o
   4   3  11      459.53      431.22     16.50 o
   5   3  11        0.10        3.69      5.84 o
   6   3  11       28.04       35.49      8.24 o
   7   3  11       12.85       10.29      9.03 o
   8   3  11        0.08        3.19      7.84 o
   9   3  11        0.00       15.02     14.47 o
  10   3  11        0.00       -1.93     15.45 o
 -12   4  11        1.59      -19.59     21.15 o
 -11   4  11        4.97       -0.77     10.98 o
 -10   4  11       13.11       34.56     11.23 o
  -9   4  11       21.28       14.83      8.13 o
  -8   4  11       10.01       23.22      7.78 o
  -7   4  11       49.96       36.85      7.49 o
  -6   4  11       10.70        3.12      5.50 o
  -5   4  11        4.69        8.36      5.05 o
  -4   4  11      175.88      177.66      8.83 o
  -3   4  11        2.46        4.35      3.39 o
  -2   4  11      219.43      242.58      6.68 o
  -1   4  11       34.47       36.32      3.92 o
   0   4  11       32.55       32.20      3.97 o
   1   4  11        0.86       -1.56      4.82 o
   2   4  11       13.67       14.95      4.61 o
   3   4  11       93.74       84.66      7.05 o
   4   4  11       31.87       21.18      7.60 o
   5   4  11      341.08      311.46     20.04 o
   6   4  11        5.79        8.61      6.28 o
   7   4  11        0.12       -7.67      7.67 o
   8   4  11       30.71       30.09     10.70 o
   9   4  11        6.71       14.04     12.55 o
 -11   5  11        3.45       24.29     16.83 o
 -10   5  11        9.54        5.51     10.90 o
  -9   5  11        3.21       -1.72      8.10 o
  -8   5  11       20.42       28.61      8.85 o
  -7   5  11      263.61      273.85     14.65 o
  -6   5  11      104.82      114.65      9.19 o
  -5   5  11       64.16       72.14     10.77 o
  -4   5  11       40.75       45.79      5.84 o
  -3   5  11       35.16       37.62      5.55 o
  -2   5  11       44.98       48.60      5.82 o
  -1   5  11       58.18       62.74      5.97 o
   0   5  11      190.85      167.09      7.99 o
   1   5  11      260.34      252.55      9.93 o
   2   5  11        3.59        8.41      5.59 o
   3   5  11       93.68       87.51      7.39 o
   4   5  11        8.90       14.83      6.38 o
   5   5  11      185.37      164.52     11.88 o
   6   5  11       20.93       28.37      7.70 o
   7   5  11        2.41       -4.09      7.99 o
   8   5  11       12.39       31.88      9.90 o
   9   5  11       21.20       35.43     17.18 o
 -11   6  11        0.47       20.54     24.14 o
 -10   6  11        4.89       10.32     12.35 o
  -9   6  11       20.38       25.31      9.33 o
  -8   6  11        4.12       16.14      9.44 o
  -7   6  11        1.22       -5.88      7.17 o
  -6   6  11        2.68        2.64      6.78 o
  -5   6  11        0.01       -3.62      7.26 o
  -4   6  11       73.10       76.68      7.48 o
  -3   6  11      175.21      173.80     14.06 o
  -2   6  11        4.67        0.53      6.59 o
  -1   6  11        9.31       12.60      5.16 o
   0   6  11       31.75       45.44      5.79 o
   1   6  11        9.43        9.84      4.86 o
   2   6  11       81.77       88.58      8.23 o
   3   6  11      181.31      199.09     10.56 o
   4   6  11       62.14       60.22      6.86 o
   5   6  11      420.17      411.89     19.32 o
   6   6  11       39.58       45.41     14.91 o
   7   6  11        2.33       -8.60      8.60 o
   8   6  11        4.32        4.76      9.21 o
   9   6  11       13.37       31.11     16.53 o
 -10   7  11        0.12       -5.76     11.52 o
  -9   7  11        1.50       16.78     10.99 o
  -8   7  11       16.28       31.77      9.18 o
  -7   7  11       14.88       10.64      8.19 o
  -6   7  11        7.65        5.21      8.78 o
  -5   7  11        5.96        5.71      9.10 o
  -4   7  11        8.44        7.05      7.86 o
  -3   7  11      220.05      254.34     15.78 o
  -2   7  11       61.81       74.57      9.56 o
  -1   7  11        2.41        9.11      7.09 o
   0   7  11      172.90      187.00      9.09 o
   1   7  11       17.32        5.55      5.25 o
   2   7  11      144.42      149.21     11.01 o
   3   7  11        2.15        3.09      6.23 o
   4   7  11       24.13       -2.61     20.26 o
   5   7  11       86.26      101.97     27.28 o
   6   7  11        5.97       21.80      9.77 o
   7   7  11        2.93       -9.02      9.53 o
   8   7  11        0.18      -14.14     14.14 o
 -10   8  11        5.50       14.87     17.25 o
  -9   8  11        4.72       -4.57     13.49 o
  -8   8  11       12.63       36.40     14.53 o
  -7   8  11       22.52        3.06      8.04 o
  -6   8  11       55.95       45.45      9.19 o
  -5   8  11        2.26       -6.63      6.63 o
  -4   8  11       16.33       18.69     10.54 o
  -3   8  11        5.86       18.30     10.10 o
  -2   8  11        9.33       -1.03     14.31 o
  -1   8  11      150.72      158.04     14.18 o
   0   8  11        6.13       13.41      6.94 o
   1   8  11        0.55       -7.68     23.04 o
   3   8  11       59.57       70.00     24.08 o
   4   8  11        2.09        2.76     19.74 o
   5   8  11       50.71       52.28     25.62 o
   6   8  11       86.43       89.29     17.78 o
   7   8  11        3.55        8.08     11.11 o
   8   8  11        1.63       12.20     16.07 o
  -9   9  11        1.06       22.99     16.30 o
  -8   9  11        3.50        0.88     14.28 o
  -7   9  11       51.26       73.40     18.55 o
  -6   9  11        5.51       -6.94      6.94 o
  -5   9  11        0.37       -2.34      8.99 o
  -4   9  11       16.29       22.83     11.36 o
  -3   9  11       19.91       36.50     11.88 o
   4   9  11       96.11      109.66     29.63 o
   5   9  11       29.78        8.49     23.78 o
   6   9  11        1.70       16.48     14.44 o
   7   9  11        1.76        6.77     26.87 o
  -8  10  11        0.16      -11.96     20.42 o
  -7  10  11        0.95        5.73     19.86 o
  -6  10  11        3.14        9.32     17.60 o
  -5  10  11        9.25       -2.25     10.52 o
  -4  10  11       40.44       22.65     14.78 o
  -3  10  11       35.75       59.95     12.56 o
  -2  10  11        6.53        1.25     15.23 o
   5  10  11       44.82       30.67     28.26 o
   6  10  11        0.88       11.52     27.28 o
  -7  11  11        0.07       12.20     21.08 o
  -4  11  11        0.85       31.59     14.13 o
  -3  11  11       19.18       12.08     13.77 o
  -2  11  11        1.62       -5.31     16.39 o
  -1  11  11        0.13       23.66     18.82 o
 -12   0  12        3.45        3.89     19.15 o
 -10   0  12        0.36       -2.26     15.44 o
  -8   0  12       10.01        2.29     10.00 o
  -6   0  12      606.93      613.10     20.72 o
  -4   0  12      344.48      300.89     22.50 o
  -2   0  12      324.08      307.54     16.70 o
   0   0  12        0.28        5.65      2.90 o
   2   0  12       58.17       60.69      6.00 o
   4   0  12        0.17       10.72     13.69 o
   6   0  12       45.37       31.26     16.62 o
   8   0  12       64.12       70.24     22.15 o
  10   0  12        5.44       35.06     23.24 o
 -12   1  12       15.96       14.19     26.63 o
 -11   1  12        0.03       -0.85     11.75 o
 -10   1  12       87.58      106.31     16.89 o
  -9   1  12        1.80        2.36      7.51 o
  -8   1  12       41.30       35.35     11.47 o
  -7   1  12       12.20       12.58      5.26 o
  -6   1  12       61.02       69.43      6.29 o
  -5   1  12      113.05      102.42      5.61 o
  -4   1  12      115.92      111.40      6.84 o
  -3   1  12      197.39      197.61      6.83 o
  -2   1  12       24.84       25.41      4.80 o
  -1   1  12        1.49        1.34      3.38 o
   0   1  12       88.84       94.95      8.04 o
   1   1  12        1.02        5.33      2.98 o
   2   1  12      135.10      125.88      7.26 o
   3   1  12      122.62      139.54      9.16 o
   4   1  12      129.11      130.98      7.44 o
   5   1  12      353.10      337.69     27.40 o
   6   1  12      373.52      339.89     21.42 o
   7   1  12        9.24       18.25     12.42 o
   8   1  12       13.84       32.62     13.82 o
   9   1  12        0.39       13.13     14.77 o
  10   1  12        5.43       -4.88     19.98 o
 -12   2  12        0.07       11.44     13.92 o
 -11   2  12        1.14        7.26     10.78 o
 -10   2  12        2.24        3.04     14.98 o
  -9   2  12       30.39       26.84      8.62 o
  -8   2  12        0.35        6.19      6.47 o
  -7   2  12      101.63      107.17      8.12 o
  -6   2  12       21.52       20.45      5.47 o
  -5   2  12       32.05       34.54      5.86 o
  -4   2  12        8.67        7.26      4.63 o
  -3   2  12       52.82       46.59      4.81 o
  -2   2  12        4.09        3.05      4.09 o
  -1   2  12      279.68      284.69     10.71 o
   0   2  12        5.37        8.13      4.32 o
   1   2  12      143.04      140.13      6.61 o
   2   2  12       38.78       45.05      5.78 o
   3   2  12       17.67       24.89      6.00 o
   4   2  12        0.99       10.28      7.51 o
   5   2  12       21.86       16.07      6.87 o
   6   2  12        1.00       12.70      5.78 o
   7   2  12        2.83        1.46     11.39 o
   8   2  12        0.03       19.26     12.97 o
   9   2  12        1.29       -1.65     13.71 o
  10   2  12        0.97        3.08     29.39 o
 -12   3  12        3.37       19.87     16.82 o
 -11   3  12        0.99       15.01     11.55 o
 -10   3  12       16.37       14.26     10.58 o
  -9   3  12       13.24       19.25      8.48 o
  -8   3  12        0.10        4.16     10.08 o
  -7   3  12        0.08       -0.81      5.47 o
  -6   3  12        4.11       -2.80      5.52 o
  -5   3  12        0.94       -4.45      4.86 o
  -4   3  12        0.17       -2.43      4.41 o
  -3   3  12        7.81        7.75      3.67 o
  -2   3  12       29.70       21.99      4.39 o
  -1   3  12       19.11       14.66      4.06 o
   0   3  12        0.47        0.92      3.93 o
   1   3  12        4.97       -1.16      5.07 o
   2   3  12       27.93       32.40      5.76 o
   3   3  12      332.99      308.45     12.09 o
   4   3  12       40.21       52.94     16.75 o
   5   3  12      601.52      568.84     16.17 o
   6   3  12        2.29        6.61      6.12 o
   7   3  12        1.12        0.26      6.47 o
   8   3  12        0.62      -11.62     11.62 o
   9   3  12        3.94       12.71     14.27 o
 -11   4  12        0.52        5.33     10.94 o
 -10   4  12       10.19       13.17     13.65 o
  -9   4  12        0.04       10.07      8.12 o
  -8   4  12       51.34       45.95     10.66 o
  -7   4  12       20.95       24.72      7.01 o
  -6   4  12       31.40       24.05      6.39 o
  -5   4  12        1.42       -3.61      4.97 o
  -4   4  12      101.30      102.00      7.06 o
  -3   4  12       99.89       88.17      7.29 o
  -2   4  12        8.73        5.04      4.27 o
  -1   4  12        4.94        4.02      4.85 o
   0   4  12        0.22       -5.24      5.24 o
   1   4  12       35.13       41.83      5.24 o
   2   4  12      191.75      201.53      8.23 o
   3   4  12      236.58      241.22     12.29 o
   4   4  12      108.98      114.40     10.61 o
   5   4  12       70.69       82.10     10.21 o
   6   4  12        0.67        6.22      9.39 o
   7   4  12       27.42       22.17      8.80 o
   8   4  12       22.33       25.84      8.78 o
   9   4  12       11.27        3.67     12.88 o
 -11   5  12        1.83       17.35     16.55 o
 -10   5  12        0.13       33.62     16.02 o
  -9   5  12        3.78       -7.81      7.81 o
  -8   5  12       21.59       21.64      8.76 o
  -7   5  12        0.19       -2.41      7.25 o
  -6   5  12        0.51       -4.39      5.46 o
  -5   5  12       10.33        3.90      6.07 o
  -4   5  12        0.24       -0.63      4.72 o
  -3   5  12       56.65       55.78      6.86 o
  -2   5  12       26.46       16.87      4.99 o
  -1   5  12       49.28       61.36      8.50 o
   0   5  12       16.66       16.45      4.54 o
   1   5  12       84.87       85.57     15.36 o
   2   5  12        0.68       -1.90      5.64 o
   3   5  12        2.11        6.45      5.27 o
   4   5  12        5.78        1.20      5.07 o
   5   5  12        0.45       -1.63      7.67 o
   6   5  12       89.45       87.90     11.46 o
   7   5  12       21.70       38.43     13.03 o
   8   5  12        7.69        7.93     11.35 o
   9   5  12        4.04       -2.17     15.73 o
 -11   6  12        2.10       23.72     24.19 o
 -10   6  12        2.68      -18.25     18.25 o
  -9   6  12        0.72       10.77      8.79 o
  -8   6  12       12.48       15.28      8.78 o
  -7   6  12       14.55        4.96      7.88 o
  -6   6  12        8.28       11.47      8.81 o
  -5   6  12        2.06        6.21      7.82 o
  -4   6  12      130.58      129.81      9.89 o
  -3   6  12       30.45       24.67      6.79 o
  -2   6  12        0.07       -5.04      5.04 o
  -1   6  12       41.39       49.25      6.74 o
   0   6  12       13.10        3.30      5.43 o
   1   6  12       52.81       66.55      9.50 o
   2   6  12        0.01        9.57      6.29 o
   3   6  12       62.84       83.87     13.63 o
   4   6  12       13.58        4.52      6.91 o
   5   6  12       20.60       37.08     12.68 o
   6   6  12        8.00       30.77     10.03 o
   7   6  12        3.53       12.77      9.21 o
   8   6  12        3.78        0.74     14.16 o
 -10   7  12        0.00       -2.39     11.51 o
  -9   7  12        2.59       16.01     14.37 o
  -8   7  12        1.44        5.29      8.31 o
  -7   7  12        4.37       -0.71      7.35 o
  -6   7  12        0.48       -0.44      7.25 o
  -5   7  12       27.15       30.94      9.30 o
  -4   7  12        8.42       -2.06      9.88 o
  -3   7  12       80.29       95.25      9.25 o
  -2   7  12        2.28       -2.26      7.18 o
  -1   7  12        4.40        7.74      6.35 o
   0   7  12        9.12        0.98      5.29 o
   1   7  12        0.79       -4.41      4.87 o
   2   7  12        0.02        5.78      9.23 o
   3   7  12       25.03       12.10     10.00 o
   4   7  12        9.72       -8.52     18.91 o
   5   7  12       47.43       37.79     23.66 o
   6   7  12        7.51       29.31     10.45 o
   7   7  12        0.00       -7.46      9.37 o
   8   7  12        1.61       25.50     16.88 o
 -10   8  12        0.82        0.93     16.84 o
  -9   8  12        0.00       17.39     15.35 o
  -8   8  12        1.82        2.62     10.31 o
  -7   8  12       24.43       20.57     10.55 o
  -6   8  12       20.07       42.25      8.96 o
  -5   8  12        0.94       -6.91      6.94 o
  -4   8  12       80.06       61.45     12.68 o
  -3   8  12        0.29       16.92     10.54 o
  -2   8  12       23.72       11.04     14.49 o
  -1   8  12        0.25        3.00     13.30 o
   0   8  12        1.89      -16.26     17.86 o
   1   8  12       71.00       88.14     11.45 o
   2   8  12      101.17      102.54     15.88 o
   4   8  12       11.02        6.17     20.78 o
   5   8  12       11.72        0.39     20.48 o
   6   8  12       22.80       33.33     15.57 o
   7   8  12       19.52       24.37     16.33 o
  -9   9  12        0.06      -14.79     14.79 o
  -8   9  12        8.50       23.04     15.58 o
  -7   9  12        0.00        2.25     11.81 o
  -6   9  12        0.22       -0.43      8.39 o
  -5   9  12       17.91       23.02      9.46 o
  -4   9  12       51.24       34.64     15.73 o
  -3   9  12       14.65       28.53     15.50 o
   4   9  12       42.29       48.45     26.06 o
   5   9  12        9.30       14.34     24.73 o
   6   9  12       36.26       78.85     31.32 o
   7   9  12        7.33        4.19     29.60 o
  -8  10  12        1.35       -7.96     19.15 o
  -7  10  12        3.54        5.61     19.27 o
  -6  10  12        0.06       -7.24     15.73 o
  -5  10  12       34.02       -3.65     13.60 o
  -4  10  12       15.43       21.85     15.32 o
  -3  10  12        1.60      -10.33     11.87 o
   5  10  12       22.46        1.81     25.92 o
   6  10  12        0.29       -2.08     24.49 o
  -7  11  12        2.77      -12.14     18.88 o
  -4  11  12        0.11       17.13     14.46 o
  -3  11  12       14.59        5.91     15.35 o
 -11   0  13        2.67       14.16     17.81 o
  -9   0  13        0.18       -0.47     10.09 o
  -7   0  13        3.67        7.62      6.14 o
  -5   0  13       27.34       10.02      8.77 o
  -3   0  13      674.04      763.64     27.38 o
  -1   0  13      153.68      176.37      8.79 o
   1   0  13        4.29       -3.40      4.79 o
   3   0  13      134.10      127.09     10.41 o
   5   0  13      231.72      234.82     25.12 o
   7   0  13        0.17       -5.76     14.46 o
   9   0  13        8.19       47.26     22.53 o
 -12   1  13        0.00       23.74     22.59 o
 -11   1  13       16.07       -2.43     12.18 o
 -10   1  13        0.56       14.69     11.67 o
  -9   1  13       11.60       18.14      9.03 o
  -8   1  13       33.71       29.10      6.37 o
  -7   1  13      119.25      111.01      7.34 o
  -6   1  13       19.20       12.18      5.01 o
  -5   1  13       64.56       67.94      6.78 o
  -4   1  13      170.11      155.44      7.72 o
  -3   1  13      111.63      116.63      6.37 o
  -2   1  13       87.91       81.64      5.84 o
  -1   1  13       18.09       10.30      4.12 o
   0   1  13       18.52       15.81      4.45 o
   1   1  13      382.29      399.48      7.88 o
   2   1  13       42.60       46.38      4.14 o
   3   1  13        1.17       -2.52      4.35 o
   4   1  13       22.11       23.48      4.96 o
   5   1  13        0.47       27.06     12.50 o
   6   1  13        3.63        5.64     10.80 o
   7   1  13       13.44        4.99     11.82 o
   8   1  13        2.04        1.10     18.79 o
   9   1  13        5.24       16.45     15.62 o
 -12   2  13        0.66        3.40     13.43 o
 -11   2  13       15.70       25.19     13.82 o
 -10   2  13        5.23        7.17     13.33 o
  -9   2  13        0.06       -0.64      6.36 o
  -8   2  13       39.10       33.90      9.10 o
  -7   2  13       15.90       14.52      5.80 o
  -6   2  13       20.19       12.22      5.45 o
  -5   2  13       19.49       21.25      6.18 o
  -4   2  13        0.59        2.05      4.58 o
  -3   2  13       97.11       87.75      5.74 o
  -2   2  13      101.19      121.58      9.30 o
  -1   2  13       14.94       15.83      4.18 o
   0   2  13       19.31       13.62      4.16 o
   1   2  13       48.69       52.35     13.09 o
   2   2  13       56.74       53.98      6.17 o
   3   2  13       95.00       88.83      9.15 o
   4   2  13      121.40      134.78     12.52 o
   5   2  13        7.57        4.97      7.08 o
   6   2  13       27.94       16.51      4.40 o
   7   2  13        0.09       -3.68     11.07 o
   8   2  13       15.14       28.96     14.37 o
   9   2  13        4.97       37.66     16.55 o
 -12   3  13        0.01       11.90     20.42 o
 -11   3  13        4.79       17.28     11.60 o
 -10   3  13        0.90        3.83      8.38 o
  -9   3  13        1.26       -0.33      7.63 o
  -8   3  13       56.17       56.64      9.27 o
  -7   3  13       55.46       44.15      7.09 o
  -6   3  13       64.81       61.83      7.24 o
  -5   3  13        3.29        6.14      5.36 o
  -4   3  13       91.73       98.79      6.84 o
  -3   3  13       76.72       72.75      4.95 o
  -2   3  13        2.82       -2.58      3.87 o
  -1   3  13        9.32       11.41      4.18 o
   0   3  13       10.40        4.82      4.67 o
   1   3  13       94.47      104.76      8.77 o
   2   3  13        2.37        0.65      4.56 o
   3   3  13        0.36       -5.46      5.46 o
   4   3  13       12.83       17.65      7.90 o
   5   3  13      142.07      135.68      9.50 o
   6   3  13        1.25       -1.08      5.73 o
   7   3  13        6.90       -1.38      5.58 o
   8   3  13        2.82       15.30     13.30 o
   9   3  13        4.94       20.75     16.31 o
 -11   4  13       16.48       17.24     22.86 o
 -10   4  13        0.90       -8.76      9.43 o
  -9   4  13       13.81       25.08      9.10 o
  -8   4  13       31.72       41.85      8.97 o
  -7   4  13        5.09        3.27      7.21 o
  -6   4  13       29.28       35.22      6.72 o
  -5   4  13       73.14       74.14      7.80 o
  -4   4  13       63.53       52.41      6.29 o
  -3   4  13      290.90      305.84     12.40 o
  -2   4  13        2.69       -0.27      3.20 o
  -1   4  13       53.97       71.53      6.98 o
   0   4  13        5.68       15.94      5.73 o
   1   4  13      182.00      169.01      7.49 o
   2   4  13       50.01       59.65      5.95 o
   3   4  13      470.03      476.83     17.83 o
   4   4  13        7.55       16.62      7.78 o
   5   4  13      158.65      140.69     11.80 o
   6   4  13        3.65       -5.90      5.90 o
   7   4  13        0.14        3.79      8.81 o
   8   4  13        3.77       17.63      8.17 o
   9   4  13       11.11        1.06     15.78 o
 -11   5  13        0.18       15.76     16.33 o
 -10   5  13        3.91        2.04     18.40 o
  -9   5  13       13.32       39.76      9.93 o
  -8   5  13        0.96       15.50      9.92 o
  -7   5  13       93.32       95.19     10.45 o
  -6   5  13       21.55       22.85      6.55 o
  -5   5  13        3.13        6.31      6.06 o
  -4   5  13       18.05       27.29      6.47 o
  -3   5  13       66.01       67.10      6.48 o
  -2   5  13        1.61        0.72      4.39 o
  -1   5  13        1.60       -4.03      6.70 o
   0   5  13        0.88        3.58      4.02 o
   1   5  13      107.14      112.67      7.50 o
   2   5  13       22.05        9.95      5.10 o
   3   5  13      101.31       98.35      7.73 o
   4   5  13       99.69       81.11     10.12 o
   5   5  13       69.18       43.61      9.46 o
   6   5  13       36.24       38.89      9.99 o
   7   5  13       11.99       15.27     15.83 o
   8   5  13        0.00       -8.26      8.26 o
 -11   6  13        4.41        4.54     22.98 o
 -10   6  13        0.87       -8.51     16.80 o
  -9   6  13        2.36       16.85     11.73 o
  -8   6  13       11.65       13.74      8.28 o
  -7   6  13        0.50       -0.81      7.50 o
  -6   6  13        0.47       -1.36      7.34 o
  -5   6  13        0.14       -6.26      6.26 o
  -4   6  13        5.71        5.38      6.10 o
  -3   6  13       74.04       94.46      8.78 o
  -2   6  13        5.88        1.85      5.14 o
  -1   6  13       31.17       30.32      6.35 o
   0   6  13        1.65       -3.25      5.29 o
   1   6  13       40.28       49.37      7.01 o
   2   6  13      157.30      152.24     12.15 o
   3   6  13       37.65       22.76     14.34 o
   4   6  13       78.50       85.38      9.98 o
   5   6  13       32.61       21.98     12.04 o
   6   6  13        5.15       -4.50      8.38 o
   7   6  13        0.79        3.13      9.00 o
   8   6  13        1.17       20.54     25.03 o
 -10   7  13        0.11       -3.08     15.79 o
  -9   7  13        9.83        8.19     12.22 o
  -8   7  13       21.73       28.16      9.41 o
  -7   7  13        3.74        1.57      7.80 o
  -6   7  13       11.85        9.88      9.17 o
  -5   7  13       30.18       24.08      8.95 o
  -4   7  13       52.98       62.45      9.45 o
  -3   7  13        2.98        8.87      8.68 o
  -2   7  13        2.15       10.43      8.59 o
  -1   7  13        0.01        0.45     10.06 o
   0   7  13        2.67       -3.80      7.45 o
   1   7  13        0.00       -7.94      9.14 o
   2   7  13        0.20       -3.21     11.73 o
   3   7  13       43.82       25.30     11.00 o
   4   7  13        6.02       20.99     20.19 o
   5   7  13        0.03        2.33     19.15 o
   6   7  13        1.43        0.21      9.74 o
   7   7  13        2.37       -3.30     24.34 o
   8   7  13        0.10       -2.61     27.07 o
  -9   8  13        1.60        8.32     16.10 o
  -8   8  13       15.24       21.06     12.18 o
  -7   8  13        8.63       12.30     14.89 o
  -6   8  13        2.00        3.55     12.33 o
  -5   8  13       19.23       13.28     12.53 o
  -4   8  13       45.26       17.42     11.06 o
  -3   8  13        1.16       -9.49      9.49 o
  -1   8  13        1.15       -6.86     13.57 o
   0   8  13       15.00       -3.93      9.85 o
   1   8  13       52.22       55.51     15.82 o
   2   8  13       86.02       93.28     16.18 o
   4   8  13       63.08       47.29     23.96 o
   5   8  13        8.19       37.76     24.43 o
   6   8  13       37.04       53.32     16.71 o
   7   8  13        1.54      -21.49     21.49 o
  -9   9  13        0.57      -19.27     19.27 o
  -8   9  13        0.07       -1.78     18.97 o
  -7   9  13       27.95       -0.30     17.04 o
  -6   9  13        4.33       -4.55      8.22 o
  -5   9  13        0.25       -9.33     10.92 o
  -4   9  13        9.86       26.78     15.79 o
  -3   9  13       14.65       -3.53     14.31 o
   5   9  13        1.97        2.79     24.17 o
   6   9  13        2.66       -9.11     24.97 o
  -8  10  13        0.62        2.35     20.39 o
  -7  10  13        0.16       -5.70     18.05 o
  -6  10  13        5.49      -14.61     14.61 o
  -5  10  13        3.67        7.72     13.89 o
  -4  10  13       21.35       10.45     15.85 o
  -3  10  13       15.40       20.51     16.12 o
  -4  11  13        0.65       23.48     16.27 o
  -3  11  13        0.02      -12.94     12.94 o
 -12   0  14        1.78      -13.92     13.92 o
 -10   0  14       30.43       59.20     20.60 o
  -8   0  14        3.56       -4.41     10.02 o
  -6   0  14       14.28       13.63      6.23 o
  -4   0  14       88.98       79.55     12.58 o
  -2   0  14      616.13      594.20     15.17 o
   0   0  14      175.33      174.38     11.04 o
   2   0  14       17.25       21.31      6.24 o
   4   0  14        5.21       -7.10     12.38 o
   6   0  14        4.83       -2.23     14.64 o
   8   0  14        3.40       27.76     19.68 o
 -12   1  14        3.89       12.55     14.04 o
 -11   1  14        3.14       -0.71     12.15 o
 -10   1  14        0.42       -5.11     10.26 o
  -9   1  14        0.52       16.29      8.20 o
  -8   1  14       34.76       34.32      7.49 o
  -7   1  14       22.82       38.52      5.86 o
  -6   1  14       11.24        7.62      6.09 o
  -5   1  14       42.67       36.76      6.36 o
  -4   1  14        0.03        7.17      5.53 o
  -3   1  14       50.22       50.87      5.27 o
  -2   1  14        0.72       -2.37      4.57 o
  -1   1  14      313.92      294.98     11.68 o
   0   1  14        0.03       -2.43      3.97 o
   1   1  14       13.69       19.35      4.66 o
   2   1  14      529.97      538.98     10.15 o
   3   1  14       16.27       10.85      5.01 o
   4   1  14      237.64      257.63      8.97 o
   5   1  14        0.44       -0.27      9.65 o
   6   1  14        1.69       15.41     16.13 o
   7   1  14        4.69       12.15     13.18 o
   8   1  14        0.00        8.91     14.04 o
   9   1  14       12.28       37.17     16.40 o
 -12   2  14        0.00        7.64     13.95 o
 -11   2  14        3.37        6.53     12.87 o
 -10   2  14        0.51       -8.30      8.32 o
  -9   2  14        1.08        0.56      7.89 o
  -8   2  14        0.10       -1.27      8.57 o
  -7   2  14      217.36      231.57     11.70 o
  -6   2  14       20.18       15.20      5.35 o
  -5   2  14        7.47        3.46      5.53 o
  -4   2  14        3.43        5.90      4.85 o
  -3   2  14      319.36      312.38     11.98 o
  -2   2  14       10.73        9.00      4.67 o
  -1   2  14        4.78        0.93      4.19 o
   0   2  14       21.20       21.55      4.99 o
   1   2  14        7.90        8.26      3.80 o
   2   2  14      255.20      264.31     11.69 o
   3   2  14        0.37       -1.99      5.50 o
   4   2  14       30.15       25.82      6.52 o
   5   2  14       74.11       67.17      6.16 o
   6   2  14        1.40       -4.96     10.83 o
   7   2  14       21.75       11.51     12.53 o
   8   2  14        0.71       -2.41     13.39 o
   9   2  14       15.70       -1.98     15.34 o
 -11   3  14       14.68       -0.45     11.26 o
 -10   3  14        5.91       -3.85      8.38 o
  -9   3  14        0.05       -6.55      9.78 o
  -8   3  14       15.27       14.11      7.47 o
  -7   3  14        0.02        3.48      6.24 o
  -6   3  14      129.13      128.77      8.50 o
  -5   3  14        9.68        6.59      5.59 o
  -4   3  14      336.96      347.67      9.08 o
  -3   3  14      175.51      183.12      9.99 o
  -2   3  14       72.99       86.34      6.61 o
  -1   3  14        9.81        5.08      4.83 o
   0   3  14        0.19       -0.06      4.73 o
   1   3  14      394.45      412.37     14.96 o
   2   3  14       82.61       85.43      8.18 o
   3   3  14       39.10       34.35      7.96 o
   4   3  14       16.28       10.26      9.46 o
   5   3  14       18.90       37.18      7.16 o
   6   3  14        2.49        5.84      6.31 o
   7   3  14        0.33        1.89      7.28 o
   8   3  14        1.10      -12.63     13.42 o
   9   3  14        1.28       11.79     24.85 o
 -11   4  14        2.38        8.59     11.47 o
 -10   4  14        3.84       -4.72     12.19 o
  -9   4  14        0.23        1.07      7.80 o
  -8   4  14        0.89        4.07      7.91 o
  -7   4  14        4.50        5.56      5.86 o
  -6   4  14        1.32        2.32      6.97 o
  -5   4  14      113.80      117.71      8.92 o
  -4   4  14       11.79       11.95      5.32 o
  -3   4  14      131.93      167.14      8.35 o
  -2   4  14      105.52       84.59      9.17 o
  -1   4  14       10.98       16.60      6.50 o
   0   4  14       55.89       42.10      9.05 o
   1   4  14        3.40        3.38      6.61 o
   2   4  14       17.84       13.68      5.25 o
   3   4  14       13.87        9.65      7.16 o
   4   4  14       54.01       50.90      9.21 o
   5   4  14       25.87       30.65      8.80 o
   6   4  14        0.05        4.08      6.56 o
   7   4  14        0.34        9.14      7.74 o
   8   4  14       18.06       25.85      8.18 o
 -11   5  14        1.65       40.40     24.43 o
 -10   5  14        4.85       13.47     11.94 o
  -9   5  14        0.20        1.78      8.75 o
  -8   5  14       90.23      107.96     11.64 o
  -7   5  14       14.23       17.64      8.07 o
  -6   5  14       11.23        8.07      6.87 o
  -5   5  14       52.67       49.35      7.55 o
  -4   5  14       11.33        8.05      5.77 o
  -3   5  14        7.04       10.45      6.07 o
  -2   5  14       75.22       83.04      9.06 o
  -1   5  14        2.84        1.34      6.50 o
   0   5  14       10.06       25.73      8.67 o
   1   5  14        2.40        2.48      4.65 o
   2   5  14        1.80        2.86      5.33 o
   3   5  14        0.01       -2.41      5.22 o
   4   5  14        7.57       13.64      8.21 o
   5   5  14       54.56       75.27     10.75 o
   6   5  14       29.15       27.33      9.29 o
   7   5  14        0.10        5.70      8.53 o
   8   5  14       18.56       -3.32     24.22 o
 -10   6  14        2.57       23.01     16.69 o
  -9   6  14        2.12        2.92     12.81 o
  -8   6  14        6.91       -7.73      7.73 o
  -7   6  14        5.48        5.60     10.49 o
  -6   6  14        0.18        0.71      7.22 o
  -5   6  14        0.26       -1.37      6.85 o
  -4   6  14       39.01       37.00      7.48 o
  -3   6  14       28.39       32.73     10.91 o
  -2   6  14       37.34       37.87      6.64 o
  -1   6  14       21.38       33.44      5.53 o
   0   6  14       27.73       24.06      5.58 o
   1   6  14        4.09        2.12      7.90 o
   2   6  14       48.90       35.56      8.64 o
   3   6  14       78.97       88.70     25.69 o
   4   6  14       45.82       43.00     11.35 o
   5   6  14       12.35       10.90     11.70 o
   6   6  14        4.98       10.51     11.63 o
   7   6  14        0.25       -1.07     23.33 o
   8   6  14        0.30        8.28     27.34 o
 -10   7  14        0.37      -18.32     25.49 o
  -9   7  14        0.69       29.06     13.11 o
  -8   7  14        0.39       12.60      9.30 o
  -7   7  14       23.90        3.35      9.66 o
  -6   7  14        2.08        7.21      8.06 o
  -5   7  14       67.65       63.71     10.46 o
  -4   7  14        0.65        3.95      8.60 o
  -3   7  14      214.31      231.94     17.87 o
  -2   7  14       48.27       57.44     10.55 o
  -1   7  14        8.12        6.10     10.22 o
   0   7  14       47.64       52.51     12.36 o
   1   7  14       30.45        7.93     13.92 o
   2   7  14       35.97       22.65     14.40 o
   3   7  14        0.94       -4.51     12.14 o
   4   7  14       39.02       68.49     24.94 o
   5   7  14        1.94      -19.50     19.50 o
   6   7  14        0.21      -14.28     18.33 o
   7   7  14        2.96      -23.19     23.19 o
  -9   8  14        0.85        9.49     15.56 o
  -8   8  14        2.51       -4.67     10.14 o
  -7   8  14       23.00       19.31      9.08 o
  -6   8  14        7.50        2.07     13.52 o
  -5   8  14       32.29       19.76     10.70 o
  -4   8  14        2.23        0.92     14.28 o
  -3   8  14       47.72       46.85     18.05 o
  -2   8  14        2.28       -9.44     10.50 o
  -1   8  14        0.02        7.18     15.47 o
   0   8  14       29.25       34.60     12.54 o
   1   8  14        0.56        9.23     14.46 o
   2   8  14       17.06       25.68     14.22 o
   4   8  14       44.02       81.49     27.34 o
   5   8  14        1.82       -5.94     22.89 o
   6   8  14       10.18        0.83     24.61 o
   7   8  14        3.60       45.66     29.75 o
  -8   9  14        9.05       16.57     20.90 o
  -7   9  14        0.07        5.73     17.22 o
  -6   9  14        8.70       10.95      9.97 o
  -5   9  14        0.44       -7.93     13.95 o
  -4   9  14       15.53       17.87     16.42 o
  -3   9  14       48.94       43.58     18.02 o
  -2   9  14        6.66        0.06     14.81 o
   5   9  14       13.97       36.31     28.23 o
   6   9  14        7.45       21.11     27.91 o
  -5  10  14       22.01       -0.77     13.60 o
  -4  10  14       19.25        7.04     15.38 o
  -3  10  14        8.26       -0.59     14.67 o
  -2  10  14        0.01       -6.44     16.30 o
  -4  11  14        0.02       11.25     16.98 o
  -3  11  14        0.09       18.38     18.35 o
  -2  11  14        3.33       -8.97     16.80 o
  -2  12  14        5.81       21.08     18.85 o
 -11   0  15        5.78       16.06     19.03 o
  -9   0  15        1.53       -2.11     11.13 o
  -7   0  15      135.93      143.72     10.01 o
  -5   0  15      115.78      106.72     10.63 o
  -3   0  15      151.85      136.43     14.58 o
  -1   0  15       35.45       37.55     12.78 o
   1   0  15      226.02      244.52     15.41 o
   3   0  15       34.97       33.05      5.98 o
   5   0  15       22.61        7.87     14.84 o
   7   0  15        0.23       -6.44     17.13 o
   9   0  15       22.30       77.87     28.68 o
 -11   1  15        0.00       -8.75     11.47 o
 -10   1  15       10.27        2.68      9.27 o
  -9   1  15        5.83        4.33      8.03 o
  -8   1  15        5.48       -4.53      7.87 o
  -7   1  15       67.09       64.88      7.05 o
  -6   1  15      116.18      115.52      7.61 o
  -5   1  15      158.72      119.45     11.10 o
  -4   1  15      289.23      294.42     10.15 o
  -3   1  15      342.15      358.78     10.40 o
  -2   1  15       96.01       74.49      6.70 o
  -1   1  15        7.03       11.62      3.43 o
   0   1  15      138.61      155.61      8.54 o
   1   1  15      126.09      124.81      7.14 o
   2   1  15       45.84       39.98      4.38 o
   3   1  15       30.52       38.59      5.72 o
   4   1  15        0.00       -1.18      3.78 o
   5   1  15        0.35      -13.08     16.18 o
   6   1  15       17.07       23.97     11.89 o
   7   1  15        0.21        3.56     11.66 o
   8   1  15        5.96       11.67     14.50 o
 -11   2  15        1.15       -6.30     13.01 o
 -10   2  15        2.34        0.75      8.33 o
  -9   2  15        1.21        6.15      7.56 o
  -8   2  15       66.45       84.37      9.03 o
  -7   2  15       29.96       25.01      8.42 o
  -6   2  15      115.50      129.13      8.93 o
  -5   2  15      122.66      112.79      9.63 o
  -4   2  15      301.09      300.50     14.23 o
  -3   2  15      453.67      470.99     17.58 o
  -2   2  15        6.51       -3.52      4.69 o
  -1   2  15        2.52       -1.96      5.19 o
   0   2  15        8.64        7.03      4.81 o
   1   2  15       56.02       52.12      6.93 o
   2   2  15       88.74       86.01      6.23 o
   3   2  15        1.04        2.49      5.83 o
   4   2  15        1.36       -1.73      5.97 o
   5   2  15        2.67        0.89      5.08 o
   6   2  15        0.49       -0.72      8.62 o
   7   2  15        3.69        4.66     12.86 o
   8   2  15        5.57       20.17     14.17 o
 -11   3  15        0.00      -12.94     16.42 o
 -10   3  15        0.24        6.32      8.59 o
  -9   3  15        8.83        6.75     10.39 o
  -8   3  15        3.01       -6.61      7.10 o
  -7   3  15        3.87        0.86      5.85 o
  -6   3  15        3.16       -0.61      6.46 o
  -5   3  15       87.07       90.07      7.59 o
  -4   3  15       26.72       19.62      4.55 o
  -3   3  15        2.52        0.63      4.60 o
  -2   3  15        2.91        6.72      4.40 o
  -1   3  15       27.12       30.01      5.37 o
   0   3  15       80.66       86.75      6.89 o
   1   3  15      196.46      197.40     18.79 o
   2   3  15      176.73      195.92     10.09 o
   3   3  15      240.46      233.68     12.45 o
   4   3  15       30.50       47.70      9.10 o
   5   3  15        1.17       -2.81      5.91 o
   6   3  15       10.20       10.26      7.20 o
   7   3  15        4.47       13.92     12.68 o
   8   3  15       29.03       89.98     29.21 o
 -11   4  15        3.20      -11.34     11.34 o
 -10   4  15        0.25        3.54     11.12 o
  -9   4  15        2.21       16.12     10.64 o
  -8   4  15        1.00        3.59      7.74 o
  -7   4  15       22.40       20.44      7.33 o
  -6   4  15       13.09       21.25      7.60 o
  -5   4  15        3.50        4.79      5.78 o
  -4   4  15      180.59      173.02      7.21 o
  -3   4  15        6.70       11.65      5.57 o
  -2   4  15      137.16      128.86      8.59 o
  -1   4  15       13.11        7.57      5.56 o
   0   4  15       99.51       77.66     10.12 o
   1   4  15       59.69       72.50      9.81 o
   2   4  15       70.13       62.99      8.49 o
   3   4  15        0.01       -6.50      6.50 o
   4   4  15       24.37       30.27      8.78 o
   5   4  15       13.80       -0.68      8.23 o
   6   4  15       13.69       16.62      8.30 o
   7   4  15        0.80       -8.22      8.22 o
   8   4  15        3.61       -5.14     23.39 o
 -11   5  15        3.11       -2.67     23.30 o
 -10   5  15        0.23       -5.95     11.41 o
  -9   5  15        0.52       15.14     11.28 o
  -8   5  15        5.78       17.62      8.79 o
  -7   5  15       30.38       28.71      8.06 o
  -6   5  15        2.20        8.67      7.36 o
  -5   5  15       28.88       30.31      7.68 o
  -4   5  15        2.28        3.82      5.05 o
  -3   5  15       47.99       65.26      7.52 o
  -2   5  15       31.31       37.49      8.37 o
  -1   5  15        0.00        1.81      6.69 o
   0   5  15        2.51        2.34      7.29 o
   1   5  15      147.84      156.19     12.17 o
   2   5  15       67.62       78.39      8.66 o
   3   5  15       43.31       27.49      7.80 o
   4   5  15       11.06       13.27      8.58 o
   5   5  15        0.85        2.25     11.15 o
   6   5  15        3.73       12.12     10.44 o
   7   5  15       18.09       18.81     11.40 o
   8   5  15        0.42       11.22     25.17 o
 -10   6  15        0.23       13.13     22.50 o
  -9   6  15        0.26       -1.75      8.91 o
  -8   6  15        0.74       11.93      8.58 o
  -7   6  15        1.26       -9.59      9.59 o
  -6   6  15        2.83       -5.89      7.27 o
  -5   6  15       53.91       78.73      9.35 o
  -4   6  15        6.80        4.94      9.71 o
  -3   6  15       40.89        9.24      8.92 o
  -2   6  15        2.59       -0.72      6.87 o
  -1   6  15        2.10        1.91      7.78 o
   0   6  15       15.46       18.52     36.72 o
   1   6  15       10.60       -9.29     16.71 o
   2   6  15       26.53       17.25     14.28 o
   3   6  15       45.58       29.99     12.00 o
   4   6  15        1.12       -2.66     10.27 o
   5   6  15        1.66      -14.10     19.71 o
   6   6  15       48.85       67.74     14.76 o
   7   6  15       17.91       61.93     29.45 o
 -10   7  15        0.28       16.55     31.74 o
  -9   7  15        1.61       -7.24     10.47 o
  -8   7  15        0.00        4.36      8.94 o
  -7   7  15        3.17       13.28      8.67 o
  -6   7  15        1.47       -6.20      7.48 o
  -5   7  15        3.19        6.49      7.59 o
  -4   7  15        7.78        3.10      9.68 o
  -3   7  15       18.81       31.01     13.72 o
  -2   7  15        0.00       -9.95     10.90 o
  -1   7  15        9.53        7.68     10.86 o
   0   7  15       94.91       81.58     13.67 o
   1   7  15        1.45       27.67     15.56 o
   2   7  15       55.97       46.82     15.91 o
   3   7  15       24.46       21.97     13.95 o
   4   7  15        3.79      -10.84     18.73 o
   5   7  15        6.43       22.98     23.81 o
   6   7  15        2.12      -15.64     22.50 o
   7   7  15        3.41        6.12     26.93 o
  -7   8  15        7.31       39.40     10.76 o
  -6   8  15       12.39        1.22      8.83 o
  -5   8  15       69.53      116.73     22.77 o
  -4   8  15       10.79        9.83     14.75 o
  -3   8  15       16.13       31.51     13.30 o
  -2   8  15       12.21        1.35     11.59 o
  -1   8  15        0.01      -15.11     15.11 o
   0   8  15        9.08       16.65     15.76 o
   1   8  15        3.36       -3.86     14.75 o
   2   8  15        5.31       -4.48     13.48 o
   5   8  15        2.66       -1.75     23.99 o
   6   8  15        0.43       11.01     25.89 o
  -6   9  15        4.80        9.38     15.47 o
  -5   9  15       11.02      -13.69     13.69 o
  -4   9  15        0.08       15.73     16.27 o
  -3   9  15       16.99       24.40     17.72 o
  -2   9  15       11.56       23.54     18.49 o
   0   9  15       15.30       24.11     16.45 o
   1   9  15        8.64       -2.17     14.93 o
   5   9  15        3.14      -17.25     22.92 o
  -5  10  15        0.56       -7.48     16.24 o
  -4  10  15        3.83       -9.14     16.45 o
  -3  10  15       18.27       30.93     19.12 o
  -2  10  15        0.01        4.13     17.13 o
  -4  11  15        3.34      -14.31     16.12 o
  -3  11  15        4.07        6.74     18.02 o
  -2  11  15        0.72       10.18     18.26 o
  -2  12  15        8.16       -4.01     18.49 o
 -10   0  16       13.15        0.19     12.04 o
  -8   0  16        1.41        4.32     10.44 o
  -6   0  16        0.02        1.50      6.51 o
  -4   0  16       68.36       87.92      9.24 o
  -2   0  16      470.66      505.35     49.89 o
   0   0  16      584.11      611.40     24.62 o
   2   0  16      406.87      377.75     13.45 o
   4   0  16       26.41       29.75     15.17 o
   6   0  16       32.33       50.76     20.07 o
   8   0  16       76.03       78.67     26.30 o
 -11   1  16        0.04        8.60     12.60 o
 -10   1  16        1.81       -4.14      8.63 o
  -9   1  16        2.41        0.53      7.82 o
  -8   1  16        2.04        7.41      7.63 o
  -7   1  16       27.11       27.59      6.15 o
  -6   1  16      116.82      127.19      7.12 o
  -5   1  16        0.15       -0.98      5.92 o
  -4   1  16        7.57        9.51      5.86 o
  -3   1  16      245.99      225.74     10.36 o
  -2   1  16      106.86       96.45      8.40 o
  -1   1  16      218.54      235.98     10.72 o
   0   1  16        0.70        6.49      5.74 o
   1   1  16       20.46       28.04      5.51 o
   2   1  16      106.17      120.11      5.42 o
   3   1  16        0.96       -1.09      5.34 o
   4   1  16        9.09       13.89      4.93 o
   5   1  16        0.01       -2.74      8.74 o
   6   1  16       15.30        2.98     18.90 o
   7   1  16        3.47       21.59     14.47 o
   8   1  16        3.06        5.85     21.97 o
 -11   2  16        0.73        9.21     13.29 o
 -10   2  16        1.18        1.91      9.87 o
  -9   2  16        1.89       -6.88      6.88 o
  -8   2  16        0.18       -1.65      8.32 o
  -7   2  16       18.07       19.60      7.03 o
  -6   2  16        5.26        7.36      5.85 o
  -5   2  16       32.58       35.18      5.33 o
  -4   2  16      103.73      117.94      8.61 o
  -3   2  16       22.36       24.37      5.83 o
  -2   2  16        1.30        0.69      5.39 o
  -1   2  16       90.84      100.31      7.73 o
   0   2  16       26.40       22.69      5.61 o
   1   2  16      585.63      460.04     11.98 o
   2   2  16       76.23       94.65      9.79 o
   3   2  16      101.75      118.03     11.42 o
   4   2  16       19.61       41.76      7.12 o
   5   2  16       17.35        6.66      5.88 o
   6   2  16        0.10        2.57     11.27 o
   7   2  16        1.73      -10.29     10.41 o
   8   2  16        0.19      -20.57     20.57 o
 -11   3  16        2.42        6.46     11.40 o
 -10   3  16        1.27       -3.08     11.28 o
  -9   3  16        0.49       24.43     10.97 o
  -8   3  16       44.95       57.07      9.50 o
  -7   3  16       10.70       27.27      7.44 o
  -6   3  16       21.24       17.31      7.61 o
  -5   3  16        0.35        4.37      5.44 o
  -4   3  16        0.20        0.59      3.92 o
  -3   3  16      112.95      121.28      7.29 o
  -2   3  16       15.84       11.60      5.22 o
  -1   3  16       62.16       42.20      6.02 o
   0   3  16        3.01       -0.29      4.54 o
   1   3  16       13.97       15.44      6.97 o
   2   3  16      182.63      209.04     16.16 o
   3   3  16      148.28      128.40     13.76 o
   4   3  16       79.12       77.94     10.38 o
   5   3  16        0.00       -4.04     12.61 o
   6   3  16       13.03       19.34     10.27 o
   7   3  16        1.82      -11.01     20.10 o
   8   3  16        5.06       13.63     25.23 o
 -11   4  16        2.06       17.32     14.57 o
 -10   4  16        1.80      -11.64     12.66 o
  -9   4  16        4.54       13.72     10.37 o
  -8   4  16        2.54       13.54      7.78 o
  -7   4  16       41.89       29.02      7.93 o
  -6   4  16       49.14       42.72     12.40 o
  -5   4  16        5.16       15.49      6.98 o
  -4   4  16      124.30      133.73      6.45 o
  -3   4  16       35.79       36.78      6.33 o
  -2   4  16        3.11       -4.76      4.76 o
  -1   4  16       10.30       -0.61      5.54 o
   0   4  16      140.77      150.83     10.91 o
   1   4  16       10.88       10.67      8.57 o
   2   4  16        2.38        1.84     13.33 o
   3   4  16        2.20        6.67     11.11 o
   4   4  16       49.00       37.06     12.34 o
   5   4  16       91.76       87.69     15.63 o
   6   4  16       30.19       31.30     10.97 o
   7   4  16        0.53        7.67     11.41 o
 -10   5  16        6.10       29.75     13.17 o
  -9   5  16        0.68       -4.28     10.79 o
  -8   5  16        0.53       -0.47      7.97 o
  -7   5  16       14.20       18.85      7.55 o
  -6   5  16       27.16       23.71     14.60 o
  -5   5  16        9.44        6.45      7.11 o
  -4   5  16      472.19      466.12     21.82 o
  -3   5  16        8.29        4.54      4.93 o
  -2   5  16      116.23      131.11     14.96 o
  -1   5  16       31.90       43.51      8.26 o
   0   5  16       17.18       -2.59      9.65 o
   1   5  16        0.34       -4.36      9.47 o
   2   5  16        0.01      -11.25     13.54 o
   3   5  16       27.74       24.87     11.60 o
   4   5  16       16.13       21.26     12.80 o
   5   5  16       28.98       21.11     22.12 o
   6   5  16        3.54       -8.87      9.94 o
   7   5  16        6.33       10.92     24.73 o
 -10   6  16        0.04      -23.04     24.94 o
  -9   6  16        0.01       11.52     11.44 o
  -8   6  16        0.32       -2.59      8.34 o
  -7   6  16        0.78       17.22      8.68 o
  -6   6  16        5.45       -7.46      7.46 o
  -5   6  16        3.68       -3.85      6.88 o
  -4   6  16      170.18      144.05     14.84 o
  -3   6  16       15.86        5.84      8.90 o
  -2   6  16        2.73        1.59      8.62 o
  -1   6  16       44.79       33.31      9.92 o
   0   6  16        0.12       -1.81     10.13 o
   1   6  16       36.80       35.39     16.71 o
   2   6  16        0.11       32.95     15.26 o
   3   6  16        0.02      -12.50     13.54 o
   4   6  16        0.12       14.49     20.07 o
   5   6  16       33.89       17.84     22.65 o
   6   6  16        1.55       -4.51     22.98 o
   7   6  16       31.61        7.27     26.78 o
  -8   7  16        0.35      -17.48     30.12 o
  -7   7  16       31.38       26.78     13.75 o
  -6   7  16        3.87       21.79     16.42 o
  -5   7  16       76.68       65.25     15.26 o
  -4   7  16       49.73       93.99     16.76 o
  -3   7  16       97.41      131.53     17.65 o
  -2   7  16        0.46       -3.72      8.94 o
  -1   7  16       94.14      105.31     12.69 o
   0   7  16        0.94       13.71     11.32 o
   1   7  16       45.10       55.16     18.11 o
   2   7  16        0.00        2.70     14.34 o
   4   7  16        2.34        8.10     22.18 o
   5   7  16        0.71      -19.53     19.53 o
   6   7  16        0.00       -4.39     25.09 o
  -7   8  16        0.70        8.70     17.77 o
  -6   8  16        0.03       -9.10     12.17 o
  -5   8  16        4.84       18.79     16.59 o
  -4   8  16        4.55       -0.12     15.05 o
  -3   8  16       21.96       12.08     12.93 o
  -2   8  16        7.92       12.66     12.81 o
  -1   8  16        2.68      -10.00     15.29 o
   0   8  16       43.37       35.12     18.29 o
   1   8  16       19.28       14.13     16.39 o
   5   8  16        0.06       -6.17     23.75 o
  -6   9  16        0.82      -15.67     15.67 o
  -5   9  16        1.28       -6.59     14.67 o
  -4   9  16       18.46        5.97     15.85 o
  -3   9  16       30.04       57.18     21.29 o
  -2   9  16       20.05      -12.94     14.19 o
  -1   9  16        0.56       11.49     17.54 o
   0   9  16        4.61       28.26     18.76 o
  -5  10  16        1.86        4.13     17.16 o
  -4  10  16        0.62       -1.10     17.19 o
  -3  10  16       10.34       -2.43     16.92 o
  -2  10  16       14.97        2.97     16.92 o
  -4  11  16        8.58       27.94     20.42 o
  -3  11  16        6.95      -17.10     17.10 o
  -2  11  16        3.93        3.09     18.47 o
 -11   0  17        0.18        1.51     16.95 o
  -9   0  17        0.42       13.23     19.73 o
  -7   0  17        0.79       -8.91      8.91 o
  -5   0  17      256.30      265.45     18.67 o
  -3   0  17      809.85      834.60     23.06 o
  -1   0  17       92.38      125.60     25.00 o
   1   0  17      486.45      462.00     22.95 o
   3   0  17        4.56       -2.27      6.22 o
   5   0  17        6.72       -4.36     15.35 o
 -11   1  17        0.59       19.16     16.30 o
 -10   1  17        2.05       -8.04      8.04 o
  -9   1  17        0.84        7.31      8.14 o
  -8   1  17        5.87        4.22      7.88 o
  -7   1  17       29.79       30.39      6.67 o
  -6   1  17        7.21        4.06      4.68 o
  -5   1  17       22.94       24.34      6.46 o
  -4   1  17       16.18       14.98      5.70 o
  -3   1  17        2.27       13.51      5.95 o
  -2   1  17       32.64       31.15      5.90 o
  -1   1  17        3.29        5.83      5.03 o
   0   1  17      421.67      401.23     15.95 o
   1   1  17      112.78      112.22     12.00 o
   2   1  17        3.62        5.65      4.91 o
   3   1  17        0.51       -5.25      5.25 o
   4   1  17       16.43       23.14      9.75 o
   5   1  17        0.00       10.68      8.97 o
   6   1  17       20.50        5.91     12.45 o
   7   1  17        0.84      -12.17     12.17 o
 -11   2  17        8.80       23.86     12.26 o
 -10   2  17        1.13        6.43     12.28 o
  -9   2  17        0.00       -3.68      7.92 o
  -8   2  17        2.00        5.94      6.98 o
  -7   2  17       28.10       29.27      7.59 o
  -6   2  17       43.42       57.19      8.85 o
  -5   2  17       28.49       21.75      5.92 o
  -4   2  17      220.69      215.41     11.89 o
  -3   2  17        5.13        1.31      5.31 o
  -2   2  17      257.08      234.66     11.87 o
  -1   2  17       41.23       33.97      6.23 o
   0   2  17      235.87      211.78      9.60 o
   1   2  17        0.80        5.34      6.07 o
   2   2  17      115.88      104.32     12.94 o
   3   2  17        0.02       -3.05      8.34 o
   4   2  17        3.44        3.66      7.35 o
   5   2  17       39.75       41.29     13.19 o
   6   2  17        9.58       -4.96     11.44 o
   7   2  17        8.89       33.61     24.40 o
 -11   3  17        0.40        9.07     19.25 o
 -10   3  17        2.43        8.84      9.10 o
  -9   3  17        5.97        0.82      8.77 o
  -8   3  17        0.26       13.33     10.43 o
  -7   3  17        4.60       -0.23      9.80 o
  -6   3  17       22.79       25.41      8.24 o
  -5   3  17       34.51       43.30      6.86 o
  -4   3  17       66.05       49.78      6.77 o
  -3   3  17       31.68       30.57      5.62 o
  -2   3  17      120.80      133.72      8.37 o
  -1   3  17        8.73        9.22      5.04 o
   0   3  17       79.58       97.74      7.45 o
   1   3  17        0.05      -11.37     11.40 o
   2   3  17       11.76        8.43      9.75 o
   3   3  17       49.88       61.22     13.60 o
   4   3  17        0.30       12.87     11.93 o
   5   3  17        0.07       14.22      8.82 o
   6   3  17       20.93       24.93     14.45 o
   7   3  17        2.30        3.44     23.63 o
 -10   4  17        0.32       24.27     12.71 o
  -9   4  17        0.25       18.08     13.80 o
  -8   4  17       19.86        5.19      8.85 o
  -7   4  17        3.34       -1.66      7.01 o
  -6   4  17       17.30       25.87      8.11 o
  -5   4  17       16.74        1.72      6.24 o
  -4   4  17       41.19       47.76      7.26 o
  -3   4  17      192.38      177.40      9.38 o
  -2   4  17       13.80        4.70      5.53 o
  -1   4  17       13.41       15.97      6.54 o
   0   4  17        5.74        4.47     10.80 o
   1   4  17       15.26        6.03     13.95 o
   2   4  17        0.08      -13.27     13.27 o
   3   4  17       74.95      107.49     15.64 o
   4   4  17       63.83       79.55     14.75 o
   5   4  17        1.39        0.68     12.26 o
   6   4  17       19.31        7.45      9.94 o
   7   4  17        3.14        9.78      8.12 o
 -10   5  17        0.02        6.73     15.38 o
  -9   5  17        1.18       18.84     16.05 o
  -8   5  17        7.38       12.85     10.81 o
  -7   5  17        0.46       -0.53      7.20 o
  -6   5  17        0.12       -1.57      7.39 o
  -5   5  17        7.33        6.25      9.87 o
  -4   5  17       62.16       74.18     11.09 o
  -3   5  17        0.48       -5.78      5.78 o
  -2   5  17       13.47       16.46     10.38 o
  -1   5  17       22.42       14.76      8.78 o
   0   5  17       66.40       69.05     11.33 o
   1   5  17      169.37      132.40     22.95 o
   2   5  17       28.25        7.84     15.26 o
   3   5  17       79.41       65.34     18.91 o
   4   5  17        2.74       -1.40     25.41 o
   5   5  17        6.72      -10.09     21.26 o
   6   5  17        1.10        6.80     10.78 o
   7   5  17        9.01       12.53     28.05 o
  -9   6  17        0.76        2.85     14.06 o
  -8   6  17        1.65       14.29     11.16 o
  -7   6  17        0.62       -9.88      9.88 o
  -6   6  17        0.13       -2.19     11.67 o
  -5   6  17       12.72       14.37     12.69 o
  -4   6  17        5.78       -9.06     11.66 o
  -3   6  17       15.98       25.24     13.46 o
  -2   6  17       14.46       10.90      9.03 o
  -1   6  17       18.68       21.67      9.26 o
   0   6  17        8.75       11.89     13.83 o
   1   6  17        1.14       11.43     15.91 o
   2   6  17        2.55       -1.07     14.31 o
   3   6  17       40.84       58.90     18.35 o
   4   6  17        0.35       -0.21     20.42 o
   5   6  17       10.79       10.54     22.18 o
   6   6  17       10.14      -19.06     23.04 o
  -8   7  17        0.53       -3.37     14.99 o
  -7   7  17        3.89       -2.44     12.29 o
  -6   7  17       22.08       43.55     18.20 o
  -5   7  17        7.25       15.50     13.83 o
  -4   7  17       32.58       15.48     22.24 o
  -3   7  17        0.02       12.00     13.11 o
  -2   7  17       28.89       25.65     13.89 o
  -1   7  17       33.46       24.09     10.26 o
   0   7  17       10.35       12.47     16.57 o
   1   7  17        4.06        4.99     15.79 o
   2   7  17       11.69       27.13     15.76 o
   5   7  17        0.02       -2.70     23.07 o
   6   7  17        2.14       25.77     27.25 o
  -7   8  17        0.88       30.25     18.88 o
  -6   8  17       22.07        1.04     16.03 o
  -5   8  17        0.89        2.43     16.33 o
  -4   8  17        6.57        9.53     12.65 o
  -3   8  17        0.12       -3.00     11.60 o
  -2   8  17       26.31       40.19     14.39 o
  -1   8  17        3.65       17.25     13.21 o
   0   8  17        1.06       17.99     18.73 o
   1   8  17        0.16      -12.41     14.49 o
  -6   9  17       15.92       21.14     20.04 o
  -5   9  17       13.42       21.73     17.72 o
  -4   9  17        1.96       12.02     17.99 o
  -3   9  17        6.84      -15.64     15.64 o
  -2   9  17        3.71       14.29     13.24 o
  -1   9  17        0.06        5.67     12.45 o
   0   9  17        9.65        1.45     16.48 o
  -5  10  17       16.34       -8.02     18.38 o
  -4  10  17        0.26        8.49     16.68 o
  -3  10  17       28.07       20.60     18.58 o
  -2  10  17        0.23       44.77     21.55 o
  -1  10  17        5.20       42.81     21.61 o
  -4  11  17        0.31        9.02     19.56 o
  -3  11  17        3.34       20.22     19.59 o
  -2  11  17        7.13       28.47     22.18 o
  -1  11  17        4.84        9.65     20.84 o
 -10   0  18       12.85        5.99     17.46 o
  -8   0  18        8.13        3.39     12.31 o
  -6   0  18       24.68       34.40     10.63 o
  -4   0  18       90.34       72.94      8.72 o
  -2   0  18       62.59       53.17     17.66 o
   0   0  18       34.33       30.32     10.41 o
   2   0  18       42.90       30.73      8.63 o
   4   0  18        5.82       29.27     18.17 o
 -11   1  18        3.63        2.70     12.94 o
 -10   1  18        3.31       -4.06      8.93 o
  -9   1  18        2.52       18.17      9.13 o
  -8   1  18        6.13       20.04     11.96 o
  -7   1  18       10.85        3.07      7.77 o
  -6   1  18       15.98       24.66      7.29 o
  -5   1  18       47.23       54.83      8.15 o
  -4   1  18      114.53      118.18      7.55 o
  -3   1  18       16.76        8.31      6.19 o
  -2   1  18      122.99      118.43     11.42 o
  -1   1  18      250.27      254.94      9.73 o
   0   1  18       37.99       32.44      7.53 o
   1   1  18      138.42      126.14     16.69 o
   2   1  18      100.30       99.42      6.99 o
   3   1  18        5.10       14.96      6.59 o
   4   1  18       18.77       29.39     12.14 o
   5   1  18        0.94       17.07     17.54 o
   6   1  18        0.12       -4.90     15.50 o
   7   1  18        1.14       16.80     17.90 o
 -10   2  18        0.28        0.45      8.77 o
  -9   2  18        4.58        8.79      8.80 o
  -8   2  18        0.69        0.51      8.03 o
  -7   2  18       12.76       17.31      8.37 o
  -6   2  18        0.43        0.30      6.89 o
  -5   2  18        1.68       -0.93      6.05 o
  -4   2  18        6.50        6.62      7.95 o
  -3   2  18       19.48       24.55     12.35 o
  -2   2  18       32.83       20.01      9.44 o
  -1   2  18        9.86        8.82      7.10 o
   0   2  18       50.03       40.72      7.68 o
   1   2  18       10.13        4.85      5.50 o
   2   2  18       34.63       29.15      8.90 o
   3   2  18       69.74       84.94     14.47 o
   4   2  18        6.05       -5.06     10.85 o
   5   2  18       86.82      120.15     17.22 o
   6   2  18        0.86       63.62     21.32 o
 -10   3  18        0.87       10.87     12.18 o
  -9   3  18        7.44       14.63     10.38 o
  -8   3  18        1.09       24.21      9.19 o
  -7   3  18       52.29       79.97     15.83 o
  -6   3  18        5.85       13.78      7.61 o
  -5   3  18       33.80       28.27     13.27 o
  -4   3  18      112.70      108.90      9.11 o
  -3   3  18      172.13      186.77     10.77 o
  -2   3  18        8.63        0.41      6.07 o
  -1   3  18        0.44        3.50     11.24 o
   0   3  18       75.33       79.68      9.63 o
   1   3  18       45.39       34.86     12.92 o
   2   3  18        0.11        4.45     15.79 o
   3   3  18        1.04        9.53     18.15 o
   4   3  18        9.89        4.44     11.02 o
   5   3  18        1.25       -1.85      7.55 o
   6   3  18        0.01       -5.37     22.29 o
 -10   4  18        0.01       -9.56     14.81 o
  -9   4  18        1.11       -7.46     13.49 o
  -8   4  18       12.01        9.64     11.58 o
  -7   4  18       19.67       14.80      9.51 o
  -6   4  18        0.06        3.51     10.55 o
  -5   4  18       35.22       29.10     13.80 o
  -4   4  18        8.70       -1.72      9.17 o
  -3   4  18       13.14       -2.00      7.14 o
  -2   4  18       13.43       -3.81      6.47 o
  -1   4  18       24.05       28.55      9.78 o
   0   4  18       60.07       62.51     11.41 o
   1   4  18       32.62       18.10     19.15 o
   2   4  18        0.39        8.34     16.89 o
   3   4  18        0.72       -8.97     15.73 o
   4   4  18        0.01       -9.91     11.34 o
   5   4  18       16.93       12.55     11.40 o
   6   4  18        2.58       -0.80     13.05 o
 -10   5  18        5.11        4.59     16.19 o
  -9   5  18        0.02       12.39     15.68 o
  -8   5  18        1.74       13.95     11.81 o
  -7   5  18        1.56        7.56      9.57 o
  -6   5  18       31.91       26.65     11.87 o
  -5   5  18        1.43       16.09     15.97 o
  -4   5  18        5.51       14.58     17.99 o
  -3   5  18        3.98        2.35     11.41 o
  -2   5  18       44.49       56.78     16.68 o
  -1   5  18       24.27       32.08     10.24 o
   0   5  18      148.24      155.51     14.53 o
   1   5  18       30.99       37.17     18.85 o
   2   5  18       59.41       71.31     19.77 o
   3   5  18        9.25       -7.60     15.88 o
   4   5  18       24.97       11.49     12.53 o
   5   5  18        1.09        1.10     23.01 o
   6   5  18        6.38      -22.27     22.27 o
  -9   6  18        6.05       10.03     20.81 o
  -8   6  18        0.02        7.75     18.17 o
  -7   6  18        5.74       -3.26     10.63 o
  -6   6  18        0.22       -0.15     12.07 o
  -5   6  18        0.55       -0.22     12.55 o
  -4   6  18        2.53        2.59     11.53 o
  -3   6  18        8.31       16.29     20.44 o
  -2   6  18       50.22       34.81     14.33 o
  -1   6  18        1.15       15.04      9.56 o
   0   6  18       89.75       81.52     15.64 o
   1   6  18        4.72       35.65     18.20 o
   2   6  18       22.55       21.02     17.13 o
   3   6  18        1.32        7.39     17.07 o
   5   6  18        0.17      -19.47     19.47 o
   6   6  18        1.82       10.03     25.65 o
  -8   7  18        2.54       15.35     20.93 o
  -7   7  18        0.07       -5.09     22.43 o
  -6   7  18        3.08        9.22     13.58 o
  -5   7  18       26.60       17.73     14.76 o
  -4   7  18        0.44        0.71     23.84 o
  -3   7  18       91.60       74.62     17.16 o
  -2   7  18        0.00        3.18     12.18 o
  -1   7  18        0.08       -3.58     11.73 o
   0   7  18        2.32        7.54     16.24 o
   1   7  18       43.03       31.94     18.52 o
   2   7  18        0.50        1.60     15.70 o
   5   7  18        0.00       17.10     25.71 o
  -7   8  18        0.02        5.02     18.97 o
  -6   8  18        0.99      -15.56     15.56 o
  -5   8  18       16.75       20.31     19.39 o
  -4   8  18        9.56       24.35     14.47 o
  -3   8  18        0.31       24.90     19.09 o
  -2   8  18        1.39       25.19     13.76 o
  -1   8  18       12.15       10.42     15.04 o
   0   8  18        7.13       14.07     18.76 o
   1   8  18       17.28       49.25     19.06 o
  -6   9  18        0.09       -6.50     19.00 o
  -5   9  18       22.22       48.60     22.06 o
  -4   9  18       11.08        9.38     18.14 o
  -3   9  18        0.00       10.54     18.61 o
  -2   9  18        8.82        3.94     17.07 o
  -1   9  18       11.72       24.13     20.75 o
   0   9  18       17.53       11.04     18.61 o
  -5  10  18        2.00      -10.30     17.96 o
  -4  10  18       10.77       18.35     20.39 o
  -3  10  18        4.01      -17.10     17.10 o
  -2  10  18        0.26        4.33     19.59 o
  -1  10  18        8.36        9.20     19.65 o
  -2  11  18        2.84      -16.12     16.12 o
  -9   0  19       13.35       11.53     19.04 o
  -7   0  19       11.53        5.42     10.27 o
  -5   0  19       15.06       22.60      8.69 o
  -3   0  19       13.07      -14.90     17.28 o
  -1   0  19       26.64       37.12      9.80 o
   1   0  19       55.56       64.20     11.98 o
   3   0  19       13.16       25.92     18.61 o
   5   0  19        3.07       18.08     17.66 o
   7   0  19        5.09       31.85     20.87 o
 -10   1  19        0.00       -6.02     11.35 o
  -9   1  19        1.34       24.18      9.13 o
  -8   1  19        2.78        4.95      8.03 o
  -7   1  19        5.97        5.00      8.72 o
  -6   1  19        2.78        2.65      6.48 o
  -5   1  19       23.22        9.16     12.56 o
  -4   1  19        1.65       -6.05     11.21 o
  -3   1  19        2.96       18.96     14.74 o
  -2   1  19       72.21       99.36     12.42 o
  -1   1  19       10.81       13.95      8.80 o
   0   1  19       13.80        1.42      7.63 o
   1   1  19        7.92       11.15      6.18 o
   2   1  19       19.48       25.89     16.62 o
   3   1  19       15.58        1.66      7.28 o
   4   1  19        0.16        2.03     11.63 o
   5   1  19        6.65      -15.08     15.08 o
   6   1  19        1.90      -11.16     17.04 o
 -10   2  19        1.58       12.76     16.08 o
  -9   2  19        1.98       -4.69     10.45 o
  -8   2  19        1.13       -7.68      9.74 o
  -7   2  19        2.16       14.76     21.06 o
  -6   2  19        4.83       -7.45     15.64 o
  -5   2  19       34.06       30.98     15.57 o
  -4   2  19       22.79       29.47     13.40 o
  -3   2  19       38.10       35.52     14.76 o
  -2   2  19        4.60        0.61     11.78 o
  -1   2  19       14.23        7.00      8.78 o
   0   2  19       80.12       61.64     10.33 o
   1   2  19       88.48       81.36     12.44 o
   2   2  19        6.22        2.87     11.93 o
   3   2  19       13.71       21.52     12.86 o
   4   2  19       10.08       38.77     19.83 o
   5   2  19        0.45       -1.10     17.57 o
   6   2  19        2.18      -13.74     17.43 o
 -10   3  19        0.53      -14.64     14.64 o
  -9   3  19        0.01        6.87      9.44 o
  -8   3  19        3.76       -1.22     14.95 o
  -7   3  19        0.61       -9.92      9.92 o
  -6   3  19       17.91       17.51     12.80 o
  -5   3  19       29.04       32.61     11.40 o
  -4   3  19        4.89       12.79     10.66 o
  -3   3  19       14.51        1.61      7.71 o
  -2   3  19        3.56        4.98     12.28 o
  -1   3  19        3.75       -4.39     11.35 o
   0   3  19       50.74       59.65      9.05 o
   1   3  19       47.28       43.86     14.66 o
   2   3  19       43.21       21.12     13.72 o
   3   3  19       73.68       66.85     21.58 o
   4   3  19        0.94      -12.53     12.53 o
   5   3  19        5.14       16.85      8.37 o
 -10   4  19        2.98       12.90     12.15 o
  -9   4  19       10.15       23.12     13.22 o
  -8   4  19        0.09       -3.52     11.72 o
  -7   4  19       12.82       20.00     11.83 o
  -6   4  19        0.08       -0.50     10.40 o
  -5   4  19        2.82       16.72     20.13 o
  -4   4  19       13.33       10.09     15.73 o
  -3   4  19       12.11       19.52     12.82 o
  -2   4  19        9.19        7.49      8.77 o
  -1   4  19        2.51       26.86     10.52 o
   0   4  19      113.52      117.60     24.33 o
   1   4  19        3.17        4.61     21.23 o
   2   4  19        1.34      -15.73     15.73 o
   3   4  19        0.65       13.42     18.20 o
   4   4  19        0.00        4.56     16.24 o
   5   4  19        0.67      -10.63     10.63 o
  -9   5  19        2.44        9.02     21.17 o
  -8   5  19        0.98      -10.60     14.36 o
  -7   5  19        0.28       -3.88     15.85 o
  -6   5  19        0.04       -3.87     13.51 o
  -5   5  19       14.40       23.11     14.18 o
  -4   5  19        4.54        4.67     12.77 o
  -3   5  19        0.41       -8.03     11.02 o
  -2   5  19        1.63        1.18     12.23 o
  -1   5  19        2.13        2.57      9.34 o
   0   5  19       14.34        3.29     11.73 o
   1   5  19        5.61        4.87     12.44 o
   2   5  19        1.05       25.53     16.80 o
   3   5  19        8.45       12.94     16.83 o
   5   5  19        9.60       51.77     26.12 o
  -9   6  19        0.95      -11.43     18.97 o
  -8   6  19       15.95       14.52     20.37 o
  -7   6  19        9.36       17.03     15.81 o
  -6   6  19       15.10       12.59     14.21 o
  -5   6  19        0.22       11.80     13.22 o
  -4   6  19        4.74       -4.03     12.90 o
  -3   6  19       22.74       21.04     18.02 o
  -2   6  19        8.26       -1.35     12.84 o
  -1   6  19        4.88        1.89     12.55 o
   0   6  19        7.53       10.59     12.30 o
   1   6  19        0.38        8.85     17.31 o
   2   6  19        0.25       -9.05     15.32 o
   5   6  19        0.38      -13.98     24.52 o
  -8   7  19        4.73        8.34     19.74 o
  -7   7  19        0.12      -16.52     20.83 o
  -6   7  19        0.60        1.35     14.08 o
  -5   7  19       10.44       -2.58     13.77 o
  -4   7  19        0.48       25.33     14.54 o
  -3   7  19        7.63       12.30     14.07 o
  -2   7  19        0.98       -6.61     12.22 o
  -1   7  19        1.02       -6.91     11.82 o
   0   7  19       25.58       25.76     13.26 o
   1   7  19        0.38       -9.80     16.21 o
  -7   8  19        2.93       15.94     19.21 o
  -6   8  19        4.97       -9.02     16.65 o
  -5   8  19        0.02        0.23     14.49 o
  -4   8  19        0.00       11.79     35.82 o
  -3   8  19       10.32       19.66     19.88 o
  -2   8  19       10.97       -3.84     13.45 o
  -1   8  19        2.07        6.87     13.35 o
   0   8  19        5.48       26.46     38.55 o
  -6   9  19        0.07       -5.76     17.31 o
  -5   9  19        0.94       14.87     20.01 o
  -4   9  19        1.42        9.35     17.54 o
  -3   9  19        3.63       16.84     29.63 o
  -2   9  19        6.93       16.38     14.76 o
  -1   9  19        1.90       20.42     19.83 o
  -4  10  19        1.46       -1.78     18.41 o
  -3  10  19        2.60        8.52     21.52 o
  -2  10  19        0.39        7.69     21.79 o
  -1  10  19        0.03        1.63     20.66 o
  -8   0  20        3.00        3.00     19.33 o
  -6   0  20        5.56       -2.05     18.32 o
  -4   0  20       18.61      -14.93     14.93 o
  -2   0  20        6.14       18.70     19.83 o
   0   0  20       17.47       34.17     19.95 o
   2   0  20      111.27      121.54     12.26 o
   4   0  20        8.42      -14.93     14.93 o
   6   0  20       11.57       10.21     19.30 o
 -10   1  20        0.34       27.79     24.85 o
  -9   1  20        0.01       -8.34     14.26 o
  -8   1  20       24.61       17.25     10.56 o
  -7   1  20        0.50        0.43      8.72 o
  -6   1  20       23.83       12.10      8.97 o
  -5   1  20        2.16       -3.85      7.65 o
  -4   1  20       16.46       16.55     14.34 o
  -3   1  20       21.77       27.66     14.46 o
  -2   1  20        7.36       -3.28     13.06 o
  -1   1  20        9.07       -5.45     11.68 o
   0   1  20       17.67      -14.55     16.76 o
   1   1  20        0.63       -7.25      7.25 o
   2   1  20        0.97      -10.21     11.01 o
   3   1  20        0.69       -5.57     16.31 o
   4   1  20        0.01       10.52     12.75 o
   5   1  20        0.12       -3.15     12.00 o
   6   1  20        7.15       13.47     14.77 o
 -10   2  20        0.79       -0.18     22.65 o
  -9   2  20        0.08       -5.19     10.10 o
  -8   2  20        5.87        9.13     12.09 o
  -7   2  20        5.03       -8.49      8.49 o
  -6   2  20        6.83       19.02     13.11 o
  -5   2  20        5.33       -8.28     12.69 o
  -4   2  20        0.42       -4.32     11.81 o
  -3   2  20        9.82      -15.44     24.55 o
  -2   2  20        0.68       -1.18     12.71 o
  -1   2  20        0.69       19.34     13.62 o
   0   2  20        0.01       -4.22      7.73 o
   1   2  20        4.08        0.37     12.26 o
   2   2  20        9.45       27.37     14.15 o
   3   2  20        0.78      -11.39     11.39 o
   4   2  20        0.04       -6.83     11.62 o
   5   2  20        5.18       11.58     17.96 o
  -9   3  20        3.88       -1.44     13.21 o
  -8   3  20        0.97       -6.65     10.75 o
  -7   3  20       12.81        6.29     11.66 o
  -6   3  20        0.11        9.03     11.34 o
  -5   3  20       15.72        6.97     19.68 o
  -4   3  20        0.02       -7.17     13.04 o
  -3   3  20        4.23       14.51     13.35 o
  -2   3  20        1.27        2.78      8.86 o
  -1   3  20        0.11        9.16     12.28 o
   0   3  20       27.29       35.71     14.34 o
   1   3  20        7.37       16.30     13.61 o
   2   3  20       32.02       29.22     14.42 o
   3   3  20        5.79        5.57     12.69 o
   4   3  20        1.07       14.81     19.21 o
   5   3  20        0.03       -7.34      7.34 o
  -9   4  20        0.26       11.82     22.44 o
  -8   4  20        0.02      -10.00     13.88 o
  -7   4  20        4.90        2.58     15.06 o
  -6   4  20        5.75       24.47     15.90 o
  -5   4  20        0.51      -12.17     12.17 o
  -4   4  20        1.52        9.57     21.18 o
  -3   4  20        0.02       -9.81     18.70 o
  -2   4  20        0.06       -1.07     12.60 o
  -1   4  20        1.91        6.83     13.16 o
   0   4  20        7.80       12.73     13.36 o
   1   4  20        1.07      -11.21     11.21 o
   2   4  20        0.00       20.83     21.03 o
   3   4  20       13.58       17.31     19.47 o
   4   4  20        0.64       28.91     20.90 o
  -9   5  20        0.00       -8.70     19.53 o
  -8   5  20        3.72      -13.78     13.78 o
  -7   5  20        0.52       13.03     14.93 o
  -6   5  20        8.85       24.31     14.79 o
  -5   5  20        1.70      -13.23     13.23 o
  -4   5  20       20.29       18.38     14.15 o
  -3   5  20        3.71       13.77     18.78 o
  -2   5  20        7.71       10.76     13.62 o
  -1   5  20        2.72        9.83     12.90 o
   0   5  20       47.07       40.21     14.78 o
   1   5  20        4.95        0.87     19.98 o
   2   5  20        0.04       18.08     17.16 o
   3   5  20        0.32      -15.23     16.71 o
  -8   6  20        1.06       24.61     22.29 o
  -7   6  20        5.37        5.86     20.10 o
  -6   6  20        1.51        9.55     14.38 o
  -5   6  20        0.04       19.30     21.51 o
  -4   6  20        1.06      -10.24     13.08 o
  -3   6  20       18.72       10.66     16.24 o
  -2   6  20        0.04       -8.52     11.68 o
  -1   6  20        3.66      -11.94     12.04 o
   0   6  20        0.01        3.77     11.62 o
   1   6  20        5.68       -0.36     19.12 o
   2   6  20        6.48       26.99     19.77 o
  -7   7  20        0.09       26.01     20.37 o
  -6   7  20       12.86        3.16     13.81 o
  -5   7  20        1.06       18.49     16.82 o
  -4   7  20        5.98       14.67     15.66 o
  -3   7  20        1.70       21.95     14.83 o
  -2   7  20        0.00        9.47     13.86 o
  -1   7  20       15.18        1.29     19.80 o
   0   7  20        2.83        2.55     13.11 o
   1   7  20       12.87        3.77     19.03 o
  -6   8  20        2.31       -4.01     18.67 o
  -5   8  20        0.14       20.84     16.50 o
  -4   8  20        6.01       33.84     16.29 o
  -3   8  20        1.53        5.23     16.68 o
  -2   8  20        1.74       17.09     15.02 o
  -1   8  20        1.03        1.12     14.04 o
   0   8  20        4.05       -8.30     13.40 o
  -5   9  20        0.50      -15.14     18.58 o
  -4   9  20        0.48       23.81     22.29 o
  -3   9  20        0.77       17.88     15.85 o
  -2   9  20        5.96       14.57     16.42 o
  -1   9  20        0.59        0.51     14.96 o
  -9   0  21        0.53      -19.74     19.74 o
  -7   0  21       10.04       16.80     18.55 o
  -5   0  21        1.06       23.27     20.99 o
  -3   0  21        2.49       37.76     20.60 o
  -1   0  21        5.51       25.86     21.40 o
   1   0  21       51.68       54.03     22.18 o
   3   0  21        3.00       15.82     19.12 o
   5   0  21        0.64      -17.78     17.78 o
  -9   1  21        0.15      -13.09     21.26 o
  -8   1  21        1.23       12.66     15.20 o
  -7   1  21        2.24       17.00     14.55 o
  -6   1  21        1.31        3.98     20.04 o
  -5   1  21        1.24        8.79     12.73 o
  -4   1  21        0.42       13.30     27.25 o
  -3   1  21        7.83        1.47     12.82 o
  -2   1  21        0.72        6.03     12.96 o
  -1   1  21        0.34      -10.82     11.66 o
   0   1  21        0.89        5.89     13.29 o
   1   1  21        0.18      -11.80     11.80 o
   2   1  21        6.29       -0.38     13.10 o
   3   1  21        1.82       10.24     13.30 o
   4   1  21        0.75        8.76     13.99 o
   5   1  21        1.26       14.66     14.53 o
  -9   2  21        2.52      -17.22     21.52 o
  -8   2  21        4.77       27.25     15.60 o
  -7   2  21       18.51        9.87     14.92 o
  -6   2  21        0.79      -12.71     12.71 o
  -5   2  21        5.64        1.25     14.02 o
  -4   2  21        2.77        1.09     15.79 o
  -3   2  21        0.11       16.06     13.79 o
  -2   2  21        6.74       -1.38     13.53 o
  -1   2  21       12.24        3.45     12.64 o
   0   2  21        3.18       -0.92     13.45 o
   1   2  21        0.02      -12.35     12.35 o
   2   2  21        4.22       33.21     20.04 o
   3   2  21        0.53      -11.01     11.26 o
   4   2  21        0.13       -8.43     11.23 o
   5   2  21        1.02       23.91     14.97 o
  -9   3  21        0.42        0.65     20.66 o
  -8   3  21        0.01       20.41     16.85 o
  -7   3  21        0.07      -11.36     14.07 o
  -6   3  21        0.79       10.51     17.90 o
  -5   3  21        2.55        6.97     14.63 o
  -4   3  21        2.45      -12.40     12.40 o
  -3   3  21        1.43        7.29     13.12 o
  -2   3  21        3.17       14.51     13.26 o
  -1   3  21        9.04       16.63     16.37 o
   0   3  21        0.31       -4.44     12.33 o
   1   3  21        2.37       15.40     29.55 o
   2   3  21        8.81       20.72     15.60 o
   3   3  21        0.03       -0.29     15.11 o
   4   3  21        0.00       12.50     14.37 o
  -9   4  21        1.14       -4.78     20.96 o
  -8   4  21        0.21       10.33     20.66 o
  -7   4  21        3.56       13.26     15.44 o
  -6   4  21        3.02      -10.79     14.83 o
  -5   4  21       17.45      -13.06     13.06 o
  -4   4  21        0.11        5.09     13.50 o
  -3   4  21        2.17       10.33     13.99 o
  -2   4  21        1.22       22.11     14.60 o
  -1   4  21        0.43       -3.28     12.21 o
   0   4  21        2.56       23.26     13.96 o
   1   4  21       10.40       13.69     14.07 o
   2   4  21        3.55       -3.41     12.94 o
   3   4  21        0.26       -9.34     12.36 o
   4   4  21        4.77        9.00     20.45 o
  -8   5  21        0.20       -7.99     18.85 o
  -7   5  21        2.44        9.43     15.64 o
  -6   5  21        3.13        8.64     14.91 o
  -5   5  21        5.22       11.74     14.67 o
  -4   5  21        0.30      -13.21     13.21 o
  -3   5  21        0.94       10.37     37.35 o
  -2   5  21        0.38        7.44     13.66 o
  -1   5  21        0.02        8.74     13.66 o
   0   5  21        0.35       -8.97     12.04 o
   1   5  21        2.90        3.38     13.14 o
   2   5  21        0.05        0.67     21.76 o
   3   5  21        2.29        5.85     19.56 o
  -7   6  21        1.48        1.48     21.23 o
  -6   6  21        5.95       -8.73     19.80 o
  -5   6  21       10.80       -8.82     14.68 o
  -4   6  21        4.70      -13.24     13.24 o
  -3   6  21        1.16       -4.91     15.39 o
  -2   6  21        7.47       -2.38     25.58 o
  -1   6  21        0.55      -11.75     13.23 o
   0   6  21        3.96        0.62     13.20 o
   1   6  21        8.05        1.69     12.54 o
   2   6  21        3.44      -16.57     18.11 o
  -7   7  21        0.26      -10.12     18.85 o
  -6   7  21        0.69       -6.71     18.76 o
  -5   7  21        0.13      -13.46     16.15 o
  -4   7  21        0.50       13.25     15.50 o
  -3   7  21        0.02       -7.01     24.77 o
  -2   7  21        0.00        1.87     13.98 o
  -1   7  21        5.48      -16.91     34.56 o
   0   7  21        2.60       17.76     14.72 o
   1   7  21        5.17       10.52     14.23 o
  -5   8  21        0.56       17.63     16.97 o
  -4   8  21        1.18       -1.67     16.71 o
  -3   8  21        0.01       18.06     15.82 o
  -2   8  21        9.03       14.74     15.69 o
  -1   8  21        2.13       -3.14     14.40 o
   0   8  21        0.18       -4.93     20.28 o
  -3   9  21        5.21       20.29     16.97 o
  -2   9  21        0.15       -1.34     21.64 o
  -8   0  22        0.48      -19.03     19.03 o
  -6   0  22        2.25       -1.96     18.67 o
  -4   0  22        3.64       12.77     21.46 o
  -2   0  22       12.83       10.54     18.67 o
   0   0  22        6.58      -18.58     18.58 o
   2   0  22        0.51        4.27     21.02 o
   4   0  22        4.13       32.89     22.86 o
  -8   1  22        7.87       10.17     24.19 o
  -7   1  22        0.00      -14.61     14.61 o
  -6   1  22       17.26        1.75     14.92 o
  -5   1  22        4.41       21.98     15.76 o
  -4   1  22        2.58      -11.36     11.36 o
  -3   1  22        2.99       -0.44     22.89 o
  -2   1  22       20.41       -6.20     13.56 o
  -1   1  22        6.84       -6.10     13.48 o
   0   1  22       32.79       38.99     16.07 o
   1   1  22        3.56       18.75     14.76 o
   2   1  22        0.62      -11.09     34.94 o
   3   1  22        3.70       12.71     14.19 o
   4   1  22        2.88        8.25     18.81 o
  -8   2  22        0.04       13.92     23.45 o
  -7   2  22        0.05        8.73     23.04 o
  -6   2  22        0.87       13.03     15.28 o
  -5   2  22        2.39       -3.69     22.21 o
  -4   2  22        0.16       14.21     14.57 o
  -3   2  22        6.42       20.51     17.17 o
  -2   2  22        1.15       18.46     15.51 o
  -1   2  22        6.16       -0.72     13.52 o
   0   2  22        7.79        1.79     14.18 o
   1   2  22       10.78       -1.00     13.08 o
   2   2  22        3.66        9.80     14.81 o
   3   2  22        0.69       -5.20     13.42 o
   4   2  22        0.51       14.17     24.24 o
  -8   3  22        3.40       16.68     22.47 o
  -7   3  22        0.25       14.26     19.92 o
  -6   3  22        2.25        5.36     18.70 o
  -5   3  22        5.07        6.81     14.43 o
  -4   3  22        0.58       11.26     14.94 o
  -3   3  22       12.65       -3.10     13.85 o
  -2   3  22        1.13       16.48     14.35 o
  -1   3  22        0.36      -11.47     13.26 o
   0   3  22        0.67        0.41     13.31 o
   1   3  22       16.02       23.67     24.51 o
   2   3  22        2.44        9.58     14.74 o
   3   3  22        3.12       -6.14     23.20 o
   4   3  22        0.86        8.82     21.58 o
  -8   4  22        0.06       -2.64     19.86 o
  -7   4  22        0.75       -6.34     15.61 o
  -6   4  22        2.25        4.93     23.32 o
  -5   4  22        0.76       14.74     15.73 o
  -4   4  22        8.14       -7.84     14.03 o
  -3   4  22        2.66        1.12     13.90 o
  -2   4  22        7.86       14.68     13.76 o
  -1   4  22        1.19        4.48     13.56 o
   0   4  22        6.09       -9.85     21.52 o
   1   4  22        1.33       -9.88     19.40 o
   2   4  22        0.00      -12.86     12.86 o
   3   4  22        0.24       12.86     14.80 o
  -7   5  22        0.02       -4.69     18.85 o
  -6   5  22        0.03       11.24     16.88 o
  -5   5  22        0.26      -15.11     15.11 o
  -4   5  22        2.19       -4.91     17.72 o
  -3   5  22        1.32      -13.54     13.54 o
  -2   5  22        3.39       29.67     15.41 o
  -1   5  22        0.38        9.70     14.03 o
   0   5  22        4.41       11.07     14.32 o
   1   5  22        1.22       -8.07     24.09 o
   2   5  22        0.04      -13.98     13.98 o
  -7   6  22        1.65      -17.72     20.34 o
  -6   6  22        3.58       35.54     21.97 o
  -5   6  22        0.35      -13.06     14.84 o
  -4   6  22        0.37       -8.95     13.95 o
  -3   6  22        2.99       33.23     17.12 o
  -2   6  22       17.11       33.87     16.30 o
  -1   6  22        5.34       16.47     16.12 o
   0   6  22        0.80       12.09     15.33 o
   1   6  22        0.19        1.28     19.47 o
  -6   7  22        0.94       30.01     21.97 o
  -5   7  22        0.38      -10.29     15.38 o
  -4   7  22        0.02       -9.91     14.88 o
  -3   7  22        2.86       -4.12     15.00 o
  -2   7  22        0.02       -2.85     15.39 o
  -1   7  22        0.33       24.91     15.85 o
   0   7  22        4.34      -16.00     20.75 o
  -4   8  22        0.13       -8.15     15.89 o
  -3   8  22        1.45       -0.76     15.93 o
  -2   8  22        0.58       24.05     25.53 o
  -1   8  22        0.04        3.86     23.45 o
  -7   0  23        9.63        3.41     20.75 o
  -5   0  23        0.19       19.86     21.05 o
  -3   0  23        2.58       -1.66     21.85 o
  -1   0  23        2.38        4.54     22.77 o
   1   0  23       44.52       43.40     24.97 o
   3   0  23        1.96      -14.61     19.47 o
  -7   1  23       10.21       16.82     17.44 o
  -6   1  23        0.02      -13.39     13.39 o
  -5   1  23        0.13       -4.89     24.45 o
  -4   1  23        0.02       -7.62     13.75 o
  -3   1  23        1.61       16.79     15.93 o
  -2   1  23       17.41       19.70     28.65 o
  -1   1  23        0.41       -2.24     14.52 o
   0   1  23        5.61       -3.17     15.14 o
   1   1  23       12.21       23.76     30.92 o
   2   1  23        6.74       17.85     16.29 o
   3   1  23        2.47       12.66     15.54 o
   4   1  23       18.36       11.87     22.38 o
  -7   2  23        1.36       -2.13     14.94 o
  -6   2  23        1.38        8.03     16.19 o
  -5   2  23        0.90       11.93     16.45 o
  -4   2  23        5.35       -0.24     15.38 o
  -3   2  23        6.42       16.24     15.38 o
  -2   2  23        5.24       -2.83     25.92 o
  -1   2  23        0.00      -13.62     16.58 o
   0   2  23       16.16       28.66     15.95 o
   1   2  23        0.77       14.40     14.37 o
   2   2  23        1.32       -0.22     14.69 o
   3   2  23        0.02        5.73     14.68 o
  -7   3  23        0.01       -6.00     20.69 o
  -6   3  23        0.01       -3.55     22.89 o
  -5   3  23        2.49        2.08     15.41 o
  -4   3  23        2.31       11.96     16.11 o
  -3   3  23        2.36      -12.18     25.17 o
  -2   3  23        4.87       14.96     14.75 o
  -1   3  23        0.23      -10.11     13.65 o
   0   3  23        2.05        3.99     32.77 o
   1   3  23        0.38       -4.16     14.04 o
   2   3  23        0.08       -2.20     20.45 o
   3   3  23        3.59       -7.63     23.45 o
  -7   4  23        1.70      -17.31     18.70 o
  -6   4  23        0.29       40.36     18.34 o
  -5   4  23        1.99        1.65     14.63 o
  -4   4  23        0.83      -12.46     13.61 o
  -3   4  23        0.33      -12.03     13.75 o
  -2   4  23        0.65        0.95     17.49 o
  -1   4  23       39.28       42.54     29.64 o
   0   4  23        1.39      -13.44     24.95 o
   1   4  23        5.26       18.63     16.10 o
   2   4  23        3.30        4.72     21.34 o
   3   4  23        0.41        0.92     22.77 o
  -6   5  23        0.06       -0.39     20.96 o
  -5   5  23        0.65        7.62     17.96 o
  -4   5  23        6.06       11.57     15.77 o
  -3   5  23        0.24       17.02     15.52 o
  -2   5  23        5.92       -2.26     14.87 o
  -1   5  23        2.76        3.15     15.20 o
   0   5  23        2.95        7.44     15.72 o
   1   5  23        9.92       30.22     21.97 o
   2   5  23        0.38       -8.73     22.03 o
  -6   6  23        0.07      -19.83     19.83 o
  -5   6  23        0.01       19.47     23.10 o
  -4   6  23        6.40       10.94     16.91 o
  -3   6  23        0.05        3.13     14.80 o
  -2   6  23        7.85       27.68     16.68 o
  -1   6  23        4.34      -16.03     21.37 o
   0   6  23       12.48       24.28     23.30 o
   1   6  23        0.73        7.48     22.47 o
  -4   7  23        1.25      -22.83     22.83 o
  -3   7  23        2.34       10.21     26.18 o
  -2   7  23        0.22       23.87     25.26 o
  -1   7  23        5.40       18.35     24.37 o
   0   7  23        0.06      -16.06     21.46 o
  -6   0  24        2.21      -14.40     20.48 o
  -4   0  24        2.01      -20.96     20.96 o
  -2   0  24        6.73        8.97     23.84 o
   0   0  24        0.51      -19.74     19.74 o
   2   0  24        1.73      -19.59     19.59 o
  -6   1  24        0.03       -3.32     15.45 o
  -5   1  24        0.23       11.64     16.92 o
  -4   1  24        0.15       18.49     16.10 o
  -3   1  24        0.87        2.21     16.22 o
  -2   1  24        6.93        1.26     16.16 o
  -1   1  24        0.00        4.89     16.03 o
   0   1  24        5.64      -10.92     16.03 o
   1   1  24        1.26        3.47     16.22 o
   2   1  24        1.48      -11.16     24.15 o
   3   1  24       11.87      -19.27     19.27 o
  -6   2  24        0.03      -19.86     19.86 o
  -5   2  24        0.26       -2.27     16.16 o
  -4   2  24        0.25       11.69     16.86 o
  -3   2  24        5.52        6.86     28.60 o
  -2   2  24        0.22       17.73     17.71 o
  -1   2  24        0.01       21.45     26.63 o
   0   2  24        5.53        9.74     16.27 o
   1   2  24        1.28        2.80     15.38 o
   2   2  24        1.83       -8.67     25.86 o
  -6   3  24        1.22       -6.44     22.56 o
  -5   3  24        0.84      -12.65     15.50 o
  -4   3  24        0.18       26.75     17.62 o
  -3   3  24       11.67       28.51     17.72 o
  -2   3  24        0.20       -9.49     14.51 o
  -1   3  24       32.90       70.42     20.02 o
   0   3  24        7.41        8.03     16.06 o
   1   3  24        6.88       39.99     26.18 o
   2   3  24        0.00        8.40     23.45 o
  -5   4  24        0.47       30.13     24.82 o
  -4   4  24        2.75       24.72     16.54 o
  -3   4  24        1.18       18.04     26.72 o
  -2   4  24       10.80        3.22     18.14 o
  -1   4  24        0.56       18.71     15.74 o
   0   4  24       12.62        6.71     23.13 o
   1   4  24        0.00       36.37     25.53 o
   2   4  24        0.53        8.28     23.39 o
  -4   5  24        0.01      -10.63     24.97 o
  -3   5  24        1.45      -20.69     20.69 o
  -2   5  24        0.38      -15.41     22.83 o
  -1   5  24        1.26      -12.47     23.39 o
   0   5  24        8.14       27.19     24.19 o
   1   5  24        0.41        0.15     24.19 o
  -3   6  24        0.08      -12.53     23.96 o
  -2   6  24        1.03      -19.74     19.74 o
  -1   6  24        8.40       -6.09     21.73 o
  -3   0  25        0.00      -10.27     22.47 o
  -1   0  25        5.67       26.42     26.99 o
   1   0  25        0.33        6.62     24.02 o
  -4   1  25        3.70        0.41     17.54 o
  -3   1  25        5.97        5.26     21.75 o
  -2   1  25        0.60      -15.17     15.17 o
  -1   1  25        0.71       -8.12     39.56 o
   0   1  25        1.70      -15.56     15.56 o
   1   1  25        0.64      -22.38     22.38 o
  -4   2  25        4.08       27.40     28.20 o
  -3   2  25        0.09       -0.87     16.75 o
  -2   2  25        0.69      -16.02     16.02 o
  -1   2  25        5.74       -4.69     23.66 o
   0   2  25       14.80        8.79     23.81 o
   1   2  25       16.11       60.44     30.79 o
  -3   3  25        0.00        3.74     24.88 o
  -2   3  25       10.26        7.93     22.86 o
  -1   3  25        2.39       35.21     26.54 o
   0   3  25        4.34      -20.81     20.81 o
   1   3  25        6.30      -12.62     24.28 o
  -3   4  25        1.36      -21.37     23.27 o
  -2   4  25        0.00       -9.17     23.60 o
  -1   4  25        0.06       13.33     24.34 o
   0   4  25        9.87       25.65     27.99 o
  -2   5  25        3.41       -9.65     23.42 o
  -1   5  25        1.56        1.04     24.43 o
 
